# Supplementary material for: Integration of hyperspectral imaging and transcriptomics from individual cells with SpectralSeq
Source: Genome Res. 2025 Aug;35(8):1809–20. doi: 10.1101/gr.280014.124 (PMC12315715; doi:10.1101/gr.280014.124)
Supplement: Supplement 1 [file Supplemental_Tables.xls]

## Sheet: Table of Contents
Supplemental Table S1. Specification of spectral channels with their respective excitation, emission, and exposure time for the hyperspectral system.
Supplemental Table S2. Optimization of cell density and trypsin dilution for efficient single-cell capture.
Supplemental Table S3. The number of cells obtained using different protocol versions (with or without DAPI imaging) and those included in this study's analyses
Supplemental Table S4. Results from Kolmogorigv-Smirnov tests on the percentage of RNA types between MT-high and MT-low cells, and ringed and unringed cells. And the percentage range of each RNA type for each group
Supplemental Table S5. Results from Kolmogorigv-Smirnov tests on exon usage between ringed and unringed cells.
Supplemental Table S6. Ranks of correlation coefficients between gene expression and cell size of all up- and down-regulated genes between ringed and unringed cells.
Supplemental Table S7. Curated gene lists in the TCA cycle and nucleotide synthesis pathways.

## Sheet: Supplemental Table S1
Channel	Central wavelength (nm)		Exposure time (s)
	Excitation	Emission
1	325	414	0.5
2	343	414	0.2
3	370	414	0.1
4	343	451	0.05
5	370	451	0.01
6	373	451	0.01
7	343	575	0.2
8	393	575	0.01
9	406	575	0.02
10	441	575	0.03
11	400	594	0.05
12	406	594	0.02
13	431	594	0.02
14	480	594	0.05
15	339	575	0.001

## Sheet: Supplemental Table S2
Optimisation 1: Lifting adherent cells for capture
Trypsin dilution ratios	Cell condition
1:1	MCF-7 cells lifted up within 5min and floated when capillary reached to dish bottom.
1:2	MCF-7 cells slightly lifted up within 10min and floated when capillary reached to dish bottom.
1:5	MCF-7 cells slightly lifted up within 20min, stayed at the same position during picking but the surrounding cells would also be captured.
1:10	MCF-7 cells slightly lifted up within 30min, stayed at the same position during picking and 85% cells were captured without disturbing surrounding cells.
No trypsin	MCF-7 cells did not lift and could not be captured reliably, showing large cellular debris on the Petri dish after attempted picks.
Optimisation 2: Identifying optimal cell density for single cell capture
Cell density (# cells/dish)	Number of cells captured per picking
20000	4-5
10000	2-3
5000	1

## Sheet: Supplemental Table S3
Batch		Batch 1	Batch 2
DAPI Imaging		No	Yes
# Cells captured		126	83
# Cells with less than 25% mitochondrial over total reads (passed QC)		55	83
Analysis	Optical cell heterogeneity analysis (Figure 2)	All cells	All cells
	Cell size correlation with gene expression and relative exon usage (Figure 3)	The 55 cells passed QC	The 83 (all) cells passed QC
	Cell metabolism analysis (Figure 4)	The 55 cells passed QC	The 83 (all) cells passed QC

## Sheet: Supplemental Table S4
RNA_type	statistic (MT-high vs MT-low)	pvalue (MT-high vs MT-low)	pvalue_corrected (Benjamini/Hochberg) (MT-high vs MT-low)	MT-low_min	MT-low_median	MT-low_max	MT-high_min	MT-high_median	MT-high_max		statistic (Ringed vs Unringed)	pvalue (Ringed vs Unringed)	pvalue_corrected (Benjamini/Hochberg) (Ringed vs Unringed)	Ringed_min	Ringed_median	Ringed_max	Unringed_min	Unringed_median	Unringed_max
protein_coding	0.965011	1.39282e-40	1.46246e-39	83.868	94.9945	98.8544	43.8837	70.2662	88.3389		0.965011	1.39282e-40	1.46246e-39	83.868	94.9945	98.8544	43.8837	70.2662	88.3389
Mt_rRNA	0.965011	1.39282e-40	1.46246e-39	0.0324338	2.25271	11.8586	6.5307	28.3794	54.5945		0.965011	1.39282e-40	1.46246e-39	0.0324338	2.25271	11.8586	6.5307	28.3794	54.5945
Mt_tRNA	0.463713	7.47222e-08	2.24167e-07	0	0.00920776	0.115792	0.00281502	0.0313276	0.179406		0.463713	7.47222e-08	2.24167e-07	0	0.00920776	0.115792	0.00281502	0.0313276	0.179406
lincRNA	0.332162	0.000342085	0.000718378	0.0994767	0.907797	6.84546	0.148476	0.539316	8.12035		0.332162	0.000342085	0.000718378	0.0994767	0.907797	6.84546	0.148476	0.539316	8.12035
processed_pseudogene	0.94683	2.49755e-38	1.74828e-37	0.142192	0.397775	1.70558	0.0396777	0.115063	0.222511		0.94683	2.49755e-38	1.74828e-37	0.142192	0.397775	1.70558	0.0396777	0.115063	0.222511
processed_transcript	0.441711	3.60361e-07	9.45946e-07	0.0169531	0.115138	0.839628	0.0166388	0.0801036	0.343645		0.441711	3.60361e-07	9.45946e-07	0.0169531	0.115138	0.839628	0.0166388	0.0801036	0.343645
TEC	0.18304	0.137165	0.169439	0	0.00711871	0.148608	0	0.00960805	0.0817623		0.18304	0.137165	0.169439	0	0.00711871	0.148608	0	0.00960805	0.0817623
TR_V_gene	0.117647	0.621688	0.652772	0	0	0.0305074	0	0	0		0.117647	0.621688	0.652772	0	0	0.0305074	0	0	0
antisense	0.430558	7.92627e-07	1.84946e-06	0.150447	0.312358	0.64581	0.0878464	0.220725	0.562854		0.430558	7.92627e-07	1.84946e-06	0.150447	0.312358	0.64581	0.0878464	0.220725	0.562854
miRNA	0.231474	0.0291421	0.0382491	0	0.00433052	0.0256349	0	0.00257869	0.0290849		0.231474	0.0291421	0.0382491	0	0.00433052	0.0256349	0	0.00257869	0.0290849
misc_RNA	0.250267	0.0140792	0.0211188	0	0.000142333	0.0177875	0	0.000414706	0.0430123		0.250267	0.0140792	0.0211188	0	0.000142333	0.0177875	0	0.000414706	0.0430123
polymorphic_pseudogene	0.0644767	0.993595	0.993595	0	0	0.00401542	0	0	0.0221141		0.0644767	0.993595	0.993595	0	0	0.00401542	0	0	0.0221141
scaRNA	0.267074	0.00712749	0.0124731	0	0	0.00107508	0	0	0.00891425		0.267074	0.00712749	0.0124731	0	0	0.00107508	0	0	0.00891425
sense_intronic	0.273797	0.00537572	0.0102627	0	0.00714535	0.0809311	0	0.0162441	0.0658401		0.273797	0.00537572	0.0102627	0	0.00714535	0.0809311	0	0.0162441	0.0658401
sense_overlapping	0.240183	0.0208436	0.029181	0	0.00192811	0.0905715	0	0.000157281	0.0426843		0.240183	0.0208436	0.029181	0	0.00192811	0.0905715	0	0.000157281	0.0426843
snRNA	0.13919	0.413125	0.477052	0	0.00329351	0.0977575	0	0.0046167	0.0241286		0.13919	0.413125	0.477052	0	0.00329351	0.0977575	0	0.0046167	0.0241286
snoRNA	0.514439	1.14472e-09	4.00651e-09	0	0.00112742	0.0653006	0	0.00527623	0.0295559		0.514439	1.14472e-09	4.00651e-09	0	0.00112742	0.0653006	0	0.00527623	0.0295559
transcribed_processed_pseudogene	0.813904	6.2331e-26	2.6179e-25	0	0.0481654	0.151057	0	0.010203	0.0697075		0.813904	6.2331e-26	2.6179e-25	0	0.0481654	0.151057	0	0.010203	0.0697075
transcribed_unprocessed_pseudogene	0.251031	0.0139906	0.0211188	0	0.0855701	0.238591	0.0120835	0.0710683	0.16929		0.251031	0.0139906	0.0211188	0	0.0855701	0.238591	0.0120835	0.0710683	0.16929
unitary_pseudogene	0.136898	0.431619	0.477052	0	0.00356781	0.15361	0	0.00355873	0.0559065		0.136898	0.431619	0.477052	0	0.00356781	0.15361	0	0.00355873	0.0559065
unprocessed_pseudogene	0.914591	1.28451e-34	6.7437e-34	0	0.0356252	0.158655	0.0752012	0.161555	0.33354		0.914591	1.28451e-34	6.7437e-34	0	0.0356252	0.158655	0.0752012	0.161555	0.33354

## Sheet: Supplemental Table S5
gene_name	exon_number	statistic	pvalue	statistic_location	statistic_sign	Avg_exon_usage_ring	Avg_exon_usage_unring	Log2FC (ring vs unring)	pvalue_corrected (Benjamini/Hochberg)
CTPS2	1	0.078	0.956	0.03	1	0.044	0.063	-0.506	1
CTPS2	10	0.038	1	0.056	1	0.023	0.026	-0.201	1
CTPS2	11	0.054	0.999	0.031	1	0.01	0.016	-0.641	1
CTPS2	12	0.038	1	0.029	1	0.015	0.017	-0.151	1
CTPS2	13	0.048	1	0.008	1	0.006	0.012	-0.861	1
CTPS2	14	0.106	0.732	0.037	1	0.007	0.034	-2.184	1
CTPS2	15	0.098	0.811	0.034	1	0.012	0.032	-1.342	1
CTPS2	16	0.074	0.974	0.038	1	0.027	0.041	-0.598	1
CTPS2	17	0.086	0.912	0.013	1	0.029	0.058	-0.966	1
CTPS2	18	0.093	0.858	0.004	1	0.014	0.035	-1.295	1
CTPS2	19	0.112	0.668	0.444	-1	0.496	0.262	0.916	1
CTPS2	2	0.077	0.96	0.062	1	0.089	0.114	-0.345	1
CTPS2	3	0.082	0.939	0.076	1	0.055	0.055	-0.001	1
CTPS2	4	0.046	1	0.068	-1	0.04	0.046	-0.199	1
CTPS2	5	0.046	1	0.05	-1	0.03	0.033	-0.1	1
CTPS2	6	0.033	1	0.015	1	0.029	0.035	-0.278	1
CTPS2	7	0.048	1	0.029	1	0.018	0.029	-0.637	1
CTPS2	8	0.086	0.912	0.015	1	0.029	0.049	-0.77	1
CTPS2	9	0.062	0.996	0.091	1	0.027	0.042	-0.612	1
ANAPC4	1	0.082	0.939	0.088	-1	0.141	0.148	-0.074	1
ANAPC4	10	0.07	0.983	0.063	-1	0.011	0.012	-0.165	1
ANAPC4	11	0.075	0.971	0.014	-1	0.01	0.012	-0.243	1
ANAPC4	12	0.083	0.929	0.014	-1	0.006	0.01	-0.573	1
ANAPC4	13	0.046	1	0.069	-1	0.004	0.007	-0.695	1
ANAPC4	14	0.077	0.96	0.025	-1	0.009	0.008	0.218	1
ANAPC4	15	0.078	0.956	0.036	-1	0.01	0.009	0.061	1
ANAPC4	16	0.046	1	0.075	-1	0.006	0.011	-0.748	1
ANAPC4	17	0.048	1	0	1	0.007	0.017	-1.141	1
ANAPC4	18	0.046	1	0.4	-1	0.015	0.028	-0.845	1
ANAPC4	19	0.084	0.923	0.014	-1	0.009	0.007	0.309	1
ANAPC4	2	0.054	0.999	0.079	-1	0.126	0.131	-0.058	1
ANAPC4	20	0.093	0.858	0.011	-1	0.006	0.005	0.214	1
ANAPC4	21	0.086	0.912	0.029	-1	0.012	0.012	-0.003	1
ANAPC4	22	0.103	0.768	0.031	-1	0.016	0.013	0.325	1
ANAPC4	23	0.093	0.858	0.028	-1	0.018	0.016	0.149	1
ANAPC4	24	0.079	0.952	0.051	-1	0.011	0.008	0.501	1
ANAPC4	25	0.101	0.785	0.019	-1	0.012	0.012	-0.067	1
ANAPC4	26	0.104	0.759	0.028	-1	0.012	0.007	0.64	1
ANAPC4	27	0.046	1	0.023	-1	0.013	0.019	-0.454	1
ANAPC4	28	0.054	1	0.079	-1	0.015	0.02	-0.432	1
ANAPC4	29	0.078	0.956	0.179	-1	0.059	0.053	0.166	1
ANAPC4	3	0.068	0.987	0.117	-1	0.068	0.08	-0.231	1
ANAPC4	4	0.114	0.649	0.086	-1	0.096	0.078	0.288	1
ANAPC4	5	0.107	0.723	0.079	-1	0.065	0.06	0.109	1
ANAPC4	6	0.085	0.918	0.063	-1	0.03	0.029	0.049	1
ANAPC4	7	0.094	0.85	0.048	-1	0.071	0.068	0.052	1
ANAPC4	8	0.086	0.912	0.133	-1	0.078	0.066	0.236	1
ANAPC4	9	0.095	0.843	0.056	-1	0.064	0.053	0.267	1
SIAH2	1	0.087	0.906	0.153	-1	0.135	0.124	0.121	1
SIAH2	2	0.063	0.995	0.667	1	0.764	0.796	-0.059	1
SIAH2	3	0.104	0.759	0.131	-1	0.102	0.08	0.334	1
FIP1L1	1	0.148	0.325	0.212	-1	0.159	0.164	-0.045	0.8
FIP1L1	10	0.202	0.072	0.039	-1	0.044	0.033	0.408	0.335
FIP1L1	12	0.199	0.079	0.078	-1	0.06	0.048	0.325	0.353
FIP1L1	13	0.143	0.367	0.1	-1	0.032	0.037	-0.199	0.854
FIP1L1	15	0.139	0.397	0.043	-1	0.023	0.022	0.045	0.892
FIP1L1	18	0.13	0.487	0.097	-1	0.049	0.066	-0.409	0.989
FIP1L1	2	0.248	0.013	0.122	-1	0.123	0.096	0.347	0.117
FIP1L1	3	0.167	0.204	0.161	-1	0.098	0.098	0.01	0.617
FIP1L1	4	0.208	0.059	0.097	-1	0.066	0.06	0.134	0.295
FIP1L1	5	0.118	0.612	0.217	-1	0.101	0.119	-0.23	1
FIP1L1	6	0.147	0.332	0.131	-1	0.08	0.088	-0.133	0.809
FIP1L1	7	0.144	0.36	0.13	-1	0.109	0.114	-0.07	0.844
FIP1L1	8	0.182	0.131	0.053	-1	0.028	0.028	0.015	0.477
FIP1L1	9	0.134	0.445	0.101	-1	0.027	0.027	-0.013	0.944
IL6R	1	0.051	1	0.29	1	0.086	0.032	1.413	1
IL6R	10	0.082	0.939	0.321	1	0.399	0.455	-0.192	1
IL6R	2	0.051	1	0.377	1	0.121	0.072	0.745	1
IL6R	3	0.051	1	0.444	1	0.138	0.095	0.538	1
IL6R	4	0.068	0.987	0.089	1	0.033	0.038	-0.189	1
IL6R	5	0.047	1	0	-1	0.055	0.009	2.505	1
IL6R	8	0.047	1	0	-1	0.055	0.009	2.505	1
IL6R	9	0.122	0.566	0.321	1	0.112	0.29	-1.365	1
RUVBL1	1	0.3	0.001	0.325	1	0.146	0.233	-0.673	0.027
RUVBL1	10	0.198	0.081	0.333	1	0.216	0.156	0.466	0.359
RUVBL1	11	0.315	0.001	0.032	1	0.03	0.05	-0.727	0.017
RUVBL1	2	0.238	0.02	0.019	1	0.037	0.044	-0.224	0.152
RUVBL1	3	0.282	0.003	0.038	1	0.04	0.052	-0.368	0.047
RUVBL1	4	0.275	0.004	0	1	0.038	0.05	-0.4	0.056
RUVBL1	5	0.186	0.118	0.667	1	0.456	0.354	0.362	0.447
RUVBL1	6	0.304	0.001	0.044	1	0.025	0.042	-0.726	0.024
RUVBL1	9	0.295	0.002	0.037	1	0.013	0.019	-0.507	0.032
SUV39H2	1	0.12	0.585	0.152	-1	0.072	0.054	0.417	1
SUV39H2	2	0.104	0.75	0.667	-1	0.233	0.3	-0.367	1
SUV39H2	3	0.121	0.575	0.473	-1	0.248	0.234	0.084	1
SUV39H2	4	0.118	0.612	0.123	-1	0.107	0.086	0.302	1
SUV39H2	5	0.111	0.677	0.346	-1	0.168	0.165	0.021	1
SUV39H2	6	0.104	0.75	0.415	-1	0.173	0.16	0.108	1
APLP2	1	0.273	0.005	0.346	-1	0.18	0.109	0.722	0.061
APLP2	10	0.247	0.014	0.064	-1	0.015	0.018	-0.247	0.12
APLP2	11	0.239	0.019	0.067	-1	0.01	0.01	-0.007	0.145
APLP2	12	0.239	0.019	0.052	-1	0.005	0.008	-0.435	0.145
APLP2	13	0.239	0.019	0.143	-1	0.019	0.027	-0.492	0.145
APLP2	14	0.278	0.004	0.011	-1	0.007	0.006	0.325	0.052
APLP2	15	0.264	0.007	0.069	-1	0.019	0.018	0.016	0.077
APLP2	16	0.239	0.019	0.167	-1	0.028	0.035	-0.336	0.145
APLP2	17	0.239	0.019	0.667	-1	0.09	0.175	-0.956	0.145
APLP2	18	0.239	0.019	0.333	-1	0.045	0.087	-0.948	0.145
APLP2	2	0.255	0.01	0.176	-1	0.161	0.151	0.095	0.098
APLP2	3	0.302	0.001	0.119	-1	0.103	0.08	0.351	0.026
APLP2	4	0.309	0.001	0.177	-1	0.156	0.127	0.298	0.021
APLP2	5	0.275	0.004	0.1	-1	0.092	0.08	0.206	0.058
APLP2	6	0.264	0.007	0.061	-1	0.019	0.018	0.082	0.077
APLP2	7	0.256	0.01	0.065	-1	0.018	0.018	0.011	0.096
APLP2	8	0.256	0.01	0.078	-1	0.021	0.018	0.162	0.096
APLP2	9	0.239	0.019	0.095	-1	0.014	0.016	-0.246	0.145
ZBTB48	1	0.04	1	0.099	-1	0.22	0.08	1.455	1
ZBTB48	10	0.054	1	0.005	1	0.01	0.013	-0.366	1
ZBTB48	11	0.047	1	0	1	0.047	0.047	-0.008	1
ZBTB48	2	0.078	0.956	0.577	1	0.354	0.476	-0.426	1
ZBTB48	3	0.047	1	0.117	1	0.182	0.189	-0.05	1
ZBTB48	4	0.039	1	0.033	1	0.061	0.053	0.212	1
ZBTB48	5	0.061	0.997	0.052	1	0.032	0.04	-0.299	1
ZBTB48	6	0.07	0.983	0.038	1	0.035	0.061	-0.781	1
ZBTB48	7	0.032	1	0.125	1	0.02	0.012	0.71	1
ZBTB48	8	0.032	1	0.125	1	0.027	0.016	0.743	1
ZBTB48	9	0.061	0.997	0.014	1	0.011	0.014	-0.332	1
RPL6P27	1	0.282	0.003	0.519	-1	0.546	0.543	0.008	0.046
RPL6P27	2	0.241	0.018	0.5	-1	0.454	0.457	-0.01	0.14
SLC25A33	1	0.139	0.405	0.5	-1	0.056	0.085	-0.592	0.901
SLC25A33	2	0.139	0.405	1	-1	0.086	0.156	-0.851	0.901
SLC25A33	3	0.139	0.405	0.354	-1	0.077	0.091	-0.245	0.901
SLC25A33	4	0.155	0.274	0.25	-1	0.069	0.074	-0.089	0.73
SLC25A33	5	0.151	0.306	0.125	-1	0.087	0.084	0.062	0.773
SLC25A33	6	0.295	0.002	0.25	-1	0.27	0.159	0.756	0.032
SLC25A33	7	0.139	0.405	1	-1	0.355	0.351	0.014	0.901
LDLRAD3	1	0.041	1	0.04	-1	0.073	0.059	0.304	1
LDLRAD3	2	0.028	1	0.147	1	0.204	0.142	0.521	1
LDLRAD3	3	0.036	1	0.147	1	0.15	0.136	0.136	1
LDLRAD3	4	0.05	1	0.407	1	0.134	0.168	-0.322	1
LDLRAD3	5	0.041	1	0.095	-1	0.074	0.049	0.577	1
LDLRAD3	6	0.054	1	0.489	1	0.364	0.445	-0.288	1
ZNF595	1	0.146	0.339	0.714	1	0.327	0.197	0.731	0.82
ZNF595	2	0.206	0.062	0.289	1	0.238	0.247	-0.052	0.306
ZNF595	3	0.172	0.177	0.328	1	0.282	0.284	-0.01	0.566
ZNF595	4	0.232	0.025	0.234	1	0.153	0.273	-0.831	0.176
JAK1	1	0.138	0.413	0.139	-1	0.149	0.13	0.198	0.91
JAK1	10	0.118	0.603	0.027	-1	0.023	0.02	0.193	1
JAK1	11	0.126	0.522	0.006	-1	0.039	0.018	1.088	1
JAK1	12	0.116	0.631	0.043	1	0.035	0.042	-0.254	1
JAK1	13	0.084	0.923	0.015	-1	0.015	0.008	0.801	1
JAK1	14	0.081	0.944	0.026	-1	0.029	0.009	1.604	1
JAK1	15	0.114	0.649	0.02	-1	0.017	0.005	1.588	1
JAK1	16	0.12	0.585	0.011	-1	0.016	0.004	1.932	1
JAK1	17	0.077	0.96	0.006	-1	0.005	0.003	0.707	1
JAK1	18	0.089	0.886	0.007	1	0.002	0.003	-0.369	1
JAK1	19	0.154	0.287	0.003	1	0.002	0.005	-1.031	0.747
JAK1	2	0.099	0.802	0.047	-1	0.067	0.061	0.129	1
JAK1	20	0.161	0.24	0	1	0.001	0.002	-0.77	0.675
JAK1	21	0.206	0.062	0.006	1	0.017	0.028	-0.677	0.306
JAK1	22	0.103	0.768	0	1	0.005	0.005	0.104	1
JAK1	23	0.044	1	0	1	0.009	0.005	0.773	1
JAK1	24	0.197	0.083	0.012	1	0.035	0.051	-0.545	0.365
JAK1	25	0.223	0.035	0.017	1	0.046	0.073	-0.643	0.215
JAK1	26	0.214	0.048	0.022	1	0.059	0.093	-0.656	0.261
JAK1	27	0.214	0.048	0.006	1	0.015	0.024	-0.641	0.261
JAK1	3	0.115	0.64	0.085	-1	0.071	0.064	0.145	1
JAK1	4	0.148	0.325	0.034	1	0.027	0.036	-0.375	0.8
JAK1	5	0.146	0.339	0.119	1	0.076	0.095	-0.327	0.82
JAK1	6	0.107	0.723	0.112	-1	0.106	0.086	0.288	1
JAK1	7	0.094	0.85	0.014	1	0.082	0.088	-0.089	1
JAK1	8	0.087	0.906	0.032	-1	0.032	0.031	0.026	1
JAK1	9	0.11	0.696	0.018	-1	0.019	0.011	0.713	1
R3HDM1	1	0.267	0.006	0.214	1	0.153	0.158	-0.043	0.072
R3HDM1	12	0.202	0.072	0.167	1	0.023	0.038	-0.708	0.335
R3HDM1	13	0.221	0.037	0.004	1	0.002	0.003	-0.256	0.224
R3HDM1	14	0.231	0.026	0.004	1	0.003	0.005	-0.5	0.18
R3HDM1	15	0.256	0.01	0.076	1	0.016	0.032	-0.967	0.096
R3HDM1	17	0.184	0.125	0.25	1	0.021	0.007	1.388	0.462
R3HDM1	2	0.246	0.014	0.286	1	0.197	0.186	0.081	0.123
R3HDM1	23	0.256	0.01	0.152	1	0.032	0.064	-0.988	0.096
R3HDM1	26	0.255	0.01	0.124	1	0.024	0.042	-0.797	0.098
R3HDM1	27	0.256	0.01	0.076	1	0.016	0.032	-0.967	0.096
R3HDM1	3	0.215	0.046	0.333	1	0.243	0.217	0.161	0.256
R3HDM1	4	0.212	0.051	0.167	1	0.071	0.079	-0.148	0.27
R3HDM1	5	0.193	0.095	0.167	1	0.054	0.038	0.494	0.396
R3HDM1	6	0.184	0.125	0.25	1	0.08	0.044	0.864	0.462
R3HDM1	7	0.193	0.095	0.25	1	0.037	0.025	0.552	0.396
R3HDM1	8	0.204	0.066	0.059	1	0.028	0.03	-0.077	0.318
RAB15	1	0.165	0.214	0.025	-1	0.053	0.025	1.032	0.634
RAB15	2	0.23	0.027	0.021	-1	0.054	0.024	1.149	0.183
RAB15	3	0.182	0.131	0.02	-1	0.041	0.024	0.736	0.477
RAB15	4	0.15	0.312	0.034	-1	0.046	0.033	0.483	0.783
RAB15	5	0.177	0.153	0.068	-1	0.059	0.037	0.688	0.521
RAB15	6	0.242	0.017	0.042	-1	0.059	0.025	1.219	0.137
RAB15	7	0.304	0.001	0.465	1	0.466	0.569	-0.286	0.024
RAB15	8	0.285	0.003	0.126	1	0.122	0.136	-0.153	0.043
RAB15	9	0.318	0.001	0.111	1	0.099	0.128	-0.369	0.016
CYB5RL	1	0.055	0.999	0.523	-1	0.485	0.402	0.269	1
CYB5RL	2	0.062	0.996	0.254	-1	0.313	0.242	0.37	1
CYB5RL	3	0.048	1	0.17	1	0.17	0.246	-0.528	1
CYB5RL	4	0.065	0.993	0	1	0.032	0.11	-1.756	1
HSH2D	1	0.091	0.872	1	-1	0.262	0.514	-0.97	1
HSH2D	2	0.104	0.759	0.043	-1	0.034	0.042	-0.312	1
HSH2D	3	0.116	0.631	0.18	-1	0.069	0.054	0.355	1
HSH2D	4	0.114	0.649	0.061	-1	0.059	0.028	1.03	1
HSH2D	5	0.132	0.461	0.038	-1	0.013	0.009	0.543	0.962
HSH2D	6	0.131	0.478	0.67	-1	0.409	0.261	0.645	0.98
HSH2D	8	0.14	0.39	0.25	-1	0.154	0.092	0.739	0.882
FAM161A	3	0.02	1	0.667	-1	0.643	0.659	-0.035	1
FAM161A	4	0.037	1	0.378	-1	0.357	0.341	0.065	1
NDUFA9	1	0.189	0.109	0.283	-1	0.194	0.15	0.369	0.428
NDUFA9	10	0.139	0.405	0.1	-1	0.046	0.049	-0.1	0.901
NDUFA9	11	0.123	0.557	0.5	-1	0.124	0.136	-0.132	1
NDUFA9	2	0.171	0.182	0.27	-1	0.202	0.204	-0.015	0.573
NDUFA9	3	0.269	0.005	0.161	-1	0.162	0.125	0.369	0.067
NDUFA9	4	0.116	0.631	0	1	0.088	0.113	-0.35	1
NDUFA9	5	0.123	0.557	0.15	-1	0.071	0.083	-0.226	1
NDUFA9	6	0.141	0.382	0.031	-1	0.02	0.025	-0.298	0.873
NDUFA9	7	0.154	0.287	0.017	1	0.017	0.026	-0.613	0.747
NDUFA9	8	0.132	0.461	0	1	0.043	0.056	-0.388	0.962
NDUFA9	9	0.174	0.169	0.039	-1	0.033	0.032	0.062	0.551
WAC	1	0.123	0.557	0.17	-1	0.223	0.185	0.27	1
WAC	10	0.141	0.382	0	1	0.032	0.043	-0.437	0.873
WAC	11	0.16	0.246	0.014	1	0.013	0.023	-0.781	0.684
WAC	12	0.17	0.186	0.004	1	0.008	0.01	-0.397	0.582
WAC	13	0.185	0.121	0	1	0.116	0.163	-0.488	0.454
WAC	14	0.159	0.251	0	1	0.073	0.118	-0.687	0.692
WAC	16	0.159	0.251	0	1	0.036	0.059	-0.679	0.692
WAC	2	0.092	0.865	0.124	-1	0.086	0.101	-0.218	1
WAC	3	0.134	0.445	0.045	-1	0.094	0.063	0.577	0.944
WAC	4	0.129	0.495	0	-1	0.061	0.042	0.523	0.999
WAC	5	0.193	0.095	0.013	-1	0.103	0.05	1.037	0.396
WAC	6	0.096	0.835	0.124	-1	0.06	0.035	0.757	1
WAC	7	0.042	1	0.025	1	0.047	0.042	0.145	1
WAC	8	0.078	0.956	0.013	1	0.031	0.032	-0.024	1
WAC	9	0.121	0.575	0.004	1	0.016	0.034	-1.013	1
ASAP1	1	0.267	0.006	0.132	1	0.048	0.052	-0.136	0.072
ASAP1	10	0.239	0.019	0.052	1	0.015	0.009	0.713	0.145
ASAP1	11	0.23	0.027	0.094	1	0.019	0.009	0.914	0.183
ASAP1	12	0.23	0.027	0.056	1	0.007	0.002	1.557	0.183
ASAP1	13	0.256	0.01	0.067	1	0.009	0.007	0.359	0.096
ASAP1	14	0.247	0.014	0.076	1	0.009	0.024	-1.422	0.12
ASAP1	15	0.247	0.014	0.089	1	0.01	0.022	-1.126	0.12
ASAP1	16	0.23	0.027	0.083	1	0.012	0.005	1.176	0.183
ASAP1	17	0.23	0.027	0.091	1	0.011	0.005	0.934	0.183
ASAP1	18	0.23	0.027	0.079	1	0.008	0.003	1.023	0.183
ASAP1	19	0.239	0.019	0.099	1	0.013	0.008	0.604	0.149
ASAP1	2	0.248	0.013	0.08	1	0.03	0.016	0.892	0.117
ASAP1	20	0.247	0.014	0.056	1	0.009	0.007	0.394	0.12
ASAP1	21	0.239	0.019	0.042	1	0.007	0.004	0.737	0.149
ASAP1	22	0.239	0.019	0.085	1	0.013	0.012	0.147	0.149
ASAP1	23	0.239	0.019	0.091	1	0.019	0.017	0.119	0.145
ASAP1	24	0.247	0.014	0.177	1	0.02	0.022	-0.175	0.12
ASAP1	25	0.25	0.012	0.026	1	0.01	0.015	-0.593	0.111
ASAP1	26	0.23	0.027	0.5	1	0.02	0.006	1.541	0.183
ASAP1	28	0.23	0.027	0.5	1	0.056	0.013	1.997	0.183
ASAP1	29	0.23	0.027	0.5	1	0.07	0.018	1.889	0.183
ASAP1	3	0.239	0.019	0.085	1	0.013	0.012	0.147	0.149
ASAP1	30	0.29	0.002	0.367	1	0.247	0.345	-0.482	0.037
ASAP1	31	0.322	0	0.267	1	0.125	0.21	-0.748	0.014
ASAP1	4	0.23	0.027	1	1	0.078	0.042	0.895	0.183
ASAP1	5	0.247	0.014	0.224	1	0.034	0.034	0	0.12
ASAP1	6	0.256	0.01	0.25	1	0.033	0.047	-0.507	0.096
ASAP1	7	0.23	0.027	0.5	1	0.038	0.019	0.937	0.183
ASAP1	8	0.23	0.027	0.094	1	0.009	0.006	0.523	0.183
ASAP1	9	0.239	0.019	0.056	1	0.011	0.008	0.448	0.145
ERLEC1	1	0.066	0.992	0.262	1	0.082	0.123	-0.573	1
ERLEC1	10	0.089	0.893	0.065	-1	0.049	0.049	-0.011	1
ERLEC1	11	0.103	0.768	0.007	-1	0.038	0.035	0.112	1
ERLEC1	12	0.112	0.668	0.04	-1	0.05	0.054	-0.094	1
ERLEC1	13	0.107	0.723	0.087	-1	0.237	0.223	0.09	1
ERLEC1	14	0.124	0.548	0.043	-1	0.164	0.143	0.192	1
ERLEC1	2	0.089	0.886	0.036	1	0.029	0.045	-0.609	1
ERLEC1	3	0.071	0.981	0.071	1	0.051	0.064	-0.304	1
ERLEC1	4	0.102	0.777	0	-1	0.032	0.036	-0.145	1
ERLEC1	5	0.099	0.802	0.014	-1	0.023	0.027	-0.213	1
ERLEC1	6	0.124	0.548	0.005	-1	0.02	0.02	-0.015	1
ERLEC1	7	0.169	0.19	0.062	-1	0.08	0.058	0.459	0.59
ERLEC1	8	0.154	0.281	0.052	-1	0.057	0.041	0.462	0.738
ERLEC1	9	0.146	0.346	0.037	-1	0.087	0.083	0.067	0.828
EPS15	1	0.084	0.923	0.052	-1	0.049	0.03	0.688	1
EPS15	10	0.097	0.819	0.083	1	0.032	0.021	0.585	1
EPS15	11	0.097	0.819	0.087	1	0.035	0.025	0.476	1
EPS15	12	0.072	0.979	0.073	1	0.024	0.017	0.464	1
EPS15	13	0.072	0.979	0.051	1	0.021	0.012	0.781	1
EPS15	14	0.061	0.997	0.25	1	0.03	0.015	0.969	1
EPS15	15	0.089	0.886	0.049	1	0.017	0.018	-0.066	1
EPS15	16	0.119	0.594	0	1	0.008	0.012	-0.528	1
EPS15	17	0.084	0.923	0	1	0.005	0.007	-0.49	1
EPS15	18	0.062	0.996	0.018	1	0.007	0.002	1.329	1
EPS15	19	0.061	0.997	0.1	1	0.005	0.001	1.774	1
EPS15	2	0.066	0.992	0.053	-1	0.065	0.043	0.589	1
EPS15	20	0.088	0.899	0.1	1	0.011	0.013	-0.206	1
EPS15	21	0.109	0.705	0.007	1	0.007	0.011	-0.572	1
EPS15	22	0.088	0.899	0.027	1	0.003	0.007	-0.855	1
EPS15	23	0.093	0.858	0.008	1	0.007	0.014	-0.858	1
EPS15	24	0.126	0.522	0.009	1	0.005	0.017	-1.641	1
EPS15	25	0.198	0.081	0.294	1	0.194	0.399	-1.036	0.359
EPS15	3	0.061	0.997	0.286	1	0.084	0.06	0.465	1
EPS15	4	0.099	0.802	0.03	-1	0.055	0.035	0.628	1
EPS15	5	0.16	0.246	0.047	-1	0.122	0.039	1.626	0.684
EPS15	6	0.114	0.649	0.032	-1	0.098	0.041	1.245	1
EPS15	7	0.081	0.944	0.082	1	0.027	0.022	0.255	1
EPS15	8	0.079	0.952	0.141	1	0.014	0.023	-0.656	1
EPS15	9	0.099	0.802	0.079	1	0.073	0.114	-0.639	1
REEP5	1	0.332	0	0.625	-1	0.211	0.168	0.325	0.01
REEP5	2	0.315	0.001	0.25	-1	0.11	0.109	0.014	0.017
REEP5	3	0.298	0.001	0.667	-1	0.223	0.24	-0.102	0.029
REEP5	4	0.302	0.001	0.188	-1	0.164	0.166	-0.025	0.026
REEP5	5	0.298	0.001	1	-1	0.22	0.245	-0.154	0.029
REEP5	6	0.306	0.001	0.125	-1	0.072	0.072	0.006	0.023
GADD45A	1	0.119	0.594	0.282	-1	0.162	0.092	0.807	1
GADD45A	2	0.099	0.802	0.295	-1	0.33	0.336	-0.025	1
GADD45A	3	0.097	0.819	0.207	-1	0.172	0.184	-0.092	1
GADD45A	4	0.086	0.912	1	-1	0.336	0.388	-0.21	1
MYLIP	1	0.144	0.36	0.102	-1	0.065	0.052	0.306	0.844
MYLIP	2	0.132	0.47	0.1	-1	0.13	0.085	0.603	0.972
MYLIP	3	0.113	0.658	0.2	-1	0.085	0.092	-0.107	1
MYLIP	4	0.128	0.504	0.213	-1	0.101	0.126	-0.318	1
MYLIP	5	0.118	0.603	0.399	-1	0.249	0.278	-0.155	1
MYLIP	6	0.121	0.575	0.3	-1	0.37	0.367	0.012	1
NACC1	2	0.231	0.026	1	1	0.334	0.317	0.074	0.18
NACC1	3	0.231	0.026	0.5	1	0.159	0.143	0.156	0.18
NACC1	4	0.249	0.013	0.1	1	0.024	0.031	-0.376	0.114
NACC1	5	0.248	0.013	0.333	1	0.041	0.06	-0.543	0.117
NACC1	6	0.231	0.026	1	1	0.441	0.448	-0.021	0.18
ARNT2	1	0.095	0.843	0.5	1	0.089	0.062	0.502	1
ARNT2	10	0.12	0.585	0.083	1	0.01	0.016	-0.581	1
ARNT2	12	0.112	0.668	0.04	1	0.012	0.025	-1.075	1
ARNT2	13	0.104	0.759	0.035	1	0.009	0.007	0.427	1
ARNT2	16	0.103	0.768	0.203	1	0.055	0.028	0.973	1
ARNT2	17	0.129	0.495	0.222	1	0.073	0.059	0.311	0.999
ARNT2	18	0.13	0.487	0.182	1	0.064	0.055	0.211	0.989
ARNT2	19	0.182	0.135	0.437	1	0.197	0.267	-0.437	0.485
ARNT2	2	0.113	0.658	0.188	1	0.099	0.061	0.683	1
ARNT2	20	0.137	0.421	0.106	1	0.181	0.238	-0.391	0.919
ARNT2	4	0.103	0.768	0.286	1	0.067	0.053	0.328	1
ARNT2	5	0.103	0.768	0.333	1	0.095	0.065	0.538	1
ARNT2	6	0.111	0.677	0.167	1	0.022	0.028	-0.288	1
ARNT2	7	0.111	0.677	0.083	1	0.011	0.014	-0.257	1
ARNT2	8	0.111	0.677	0.088	1	0.009	0.013	-0.532	1
ARNT2	9	0.111	0.677	0.046	1	0.005	0.009	-0.595	1
CYTH1	1	0.055	0.999	0.302	1	0.285	0.306	-0.101	1
CYTH1	13	0.054	0.999	0.302	1	0.232	0.228	0.025	1
CYTH1	2	0.059	0.998	0.622	1	0.095	0.094	0.017	1
CYTH1	3	0.051	1	0.209	1	0.063	0.065	-0.053	1
CYTH1	4	0.054	0.999	0.302	1	0.231	0.228	0.018	1
CYTH1	5	0.051	1	0.111	1	0.047	0.036	0.409	1
CYTH1	7	0.043	1	0.037	1	0.026	0.018	0.468	1
CYTH1	8	0.068	0.989	0.118	1	0.022	0.026	-0.239	1
DLD	1	0.208	0.059	0.154	-1	0.245	0.118	1.052	0.295
DLD	10	0.332	0	0.026	1	0.026	0.045	-0.765	0.01
DLD	11	0.342	0	0.038	1	0.037	0.058	-0.636	0.007
DLD	12	0.335	0	0.012	1	0.05	0.08	-0.682	0.009
DLD	13	0.315	0.001	0.111	1	0.094	0.151	-0.672	0.017
DLD	14	0.341	0	0.063	1	0.078	0.127	-0.705	0.007
DLD	2	0.209	0.057	0.103	-1	0.091	0.062	0.544	0.29
DLD	3	0.232	0.025	0.096	-1	0.118	0.079	0.572	0.176
DLD	4	0.24	0.018	0.05	-1	0.077	0.038	1.006	0.142
DLD	5	0.205	0.064	0.049	-1	0.079	0.044	0.828	0.312
DLD	6	0.403	0	0.047	1	0.028	0.051	-0.851	0.001
DLD	7	0.348	0	0.025	1	0.02	0.037	-0.827	0.006
DLD	8	0.38	0	0.037	1	0.023	0.049	-1.071	0.002
DLD	9	0.326	0	0	1	0.034	0.061	-0.811	0.012
PTTG1	1	0.142	0.375	0.364	-1	0.074	0.099	-0.419	0.863
PTTG1	2	0.142	0.375	0.5	-1	0.209	0.237	-0.179	0.863
PTTG1	3	0.216	0.045	0.265	-1	0.228	0.216	0.08	0.251
PTTG1	4	0.165	0.214	0.223	-1	0.196	0.183	0.1	0.634
PTTG1	5	0.182	0.131	0.203	-1	0.159	0.145	0.136	0.477
PTTG1	6	0.19	0.104	0.184	-1	0.134	0.121	0.147	0.415
POLR2I	1	0.279	0.004	1	-1	0.267	0.277	-0.053	0.051
POLR2I	2	0.296	0.002	0.246	-1	0.19	0.186	0.026	0.031
POLR2I	3	0.304	0.001	0.152	-1	0.114	0.113	0.004	0.024
POLR2I	4	0.304	0.001	0.162	-1	0.124	0.117	0.084	0.024
POLR2I	5	0.279	0.004	0.311	-1	0.194	0.195	-0.001	0.051
POLR2I	6	0.279	0.004	0.221	-1	0.112	0.112	-0.008	0.051
CCNC	1	0.154	0.287	0.103	-1	0.079	0.094	-0.253	0.747
CCNC	10	0.194	0.093	0.062	-1	0.038	0.014	1.384	0.391
CCNC	11	0.207	0.061	0.168	-1	0.127	0.106	0.265	0.301
CCNC	12	0.153	0.293	0.333	-1	0.162	0.168	-0.046	0.756
CCNC	13	0.168	0.2	0.506	-1	0.282	0.299	-0.082	0.608
CCNC	2	0.186	0.118	0.043	-1	0.063	0.043	0.518	0.447
CCNC	3	0.177	0.153	0.1	-1	0.036	0.034	0.106	0.521
CCNC	4	0.182	0.131	0.021	-1	0.012	0.014	-0.173	0.477
CCNC	5	0.153	0.293	1	-1	0.021	0.064	-1.535	0.756
CCNC	6	0.175	0.165	0.036	-1	0.014	0.018	-0.345	0.544
CCNC	7	0.177	0.153	0.087	-1	0.036	0.027	0.432	0.521
CCNC	8	0.176	0.157	0.125	-1	0.064	0.069	-0.095	0.529
CCNC	9	0.177	0.153	0.187	-1	0.064	0.052	0.311	0.521
CCDC24	1	0.109	0.705	0.091	-1	0.073	0.047	0.62	1
CCDC24	2	0.092	0.865	0.353	-1	0.213	0.18	0.237	1
CCDC24	3	0.1	0.794	0.094	-1	0.06	0.065	-0.098	1
CCDC24	4	0.092	0.865	0.178	-1	0.111	0.1	0.154	1
CCDC24	5	0.1	0.794	0.313	-1	0.227	0.175	0.368	1
CCDC24	6	0.092	0.865	0.345	-1	0.163	0.197	-0.269	1
CCDC24	7	0.1	0.794	0.065	-1	0.038	0.031	0.317	1
CCDC24	8	0.092	0.865	0.333	-1	0.077	0.137	-0.831	1
CCDC24	9	0.092	0.865	0.167	-1	0.038	0.069	-0.823	1
CERCAM	1	0.122	0.566	0.136	-1	0.189	0.121	0.64	1
CERCAM	10	0.1	0.794	0.02	1	0.015	0.033	-1.057	1
CERCAM	11	0.066	0.992	0.009	1	0.015	0.019	-0.356	1
CERCAM	12	0.067	0.99	0.072	-1	0.044	0.043	0.024	1
CERCAM	13	0.087	0.906	0.073	1	0.035	0.063	-0.826	1
CERCAM	14	0.087	0.906	0.073	1	0.035	0.063	-0.826	1
CERCAM	2	0.096	0.827	0.171	-1	0.174	0.139	0.323	1
CERCAM	3	0.096	0.835	0.094	-1	0.118	0.093	0.337	1
CERCAM	4	0.057	0.999	0.047	-1	0.086	0.076	0.171	1
CERCAM	5	0.046	1	0.006	-1	0.062	0.058	0.087	1
CERCAM	6	0.107	0.723	0.095	-1	0.074	0.059	0.312	1
CERCAM	7	0.075	0.967	0.1	-1	0.055	0.058	-0.063	1
CERCAM	8	0.105	0.741	0.021	1	0.066	0.105	-0.657	1
CERCAM	9	0.146	0.346	0.012	1	0.032	0.07	-1.093	0.828
PON2	1	0.14	0.39	0.182	-1	0.166	0.122	0.445	0.882
PON2	2	0.182	0.135	0.067	-1	0.117	0.048	1.28	0.485
PON2	3	0.168	0.2	0.111	-1	0.136	0.065	1.063	0.608
PON2	4	0.102	0.777	0.231	-1	0.048	0.068	-0.484	1
PON2	5	0.104	0.75	0.104	1	0.087	0.159	-0.865	1
PON2	6	0.102	0.777	0.308	-1	0.072	0.103	-0.525	1
PON2	7	0.151	0.306	0.094	-1	0.05	0.044	0.185	0.773
PON2	8	0.102	0.777	0.2	-1	0.031	0.047	-0.577	1
PON2	9	0.102	0.777	0.812	-1	0.294	0.346	-0.235	1
SPRYD3	1	0.137	0.421	0.046	1	0.048	0.05	-0.046	0.919
SPRYD3	10	0.117	0.621	0.074	1	0.024	0.032	-0.379	1
SPRYD3	11	0.086	0.912	0.334	1	0.345	0.344	0.003	1
SPRYD3	12	0.167	0.204	0.079	1	0.061	0.064	-0.083	0.617
SPRYD3	2	0.138	0.413	0.134	1	0.093	0.095	-0.026	0.91
SPRYD3	3	0.09	0.879	0.128	-1	0.177	0.14	0.338	1
SPRYD3	4	0.082	0.934	0.167	1	0.063	0.058	0.102	1
SPRYD3	5	0.1	0.794	0.109	1	0.044	0.043	0.026	1
SPRYD3	6	0.111	0.677	0	1	0.047	0.056	-0.255	1
SPRYD3	7	0.111	0.686	0.014	1	0.038	0.041	-0.135	1
SPRYD3	8	0.145	0.353	0.01	1	0.044	0.056	-0.32	0.836
SPRYD3	9	0.107	0.723	0.008	1	0.016	0.02	-0.323	1
MFF	1	0.133	0.453	0.422	-1	0.29	0.244	0.247	0.953
MFF	2	0.113	0.658	0.133	-1	0.111	0.132	-0.25	1
MFF	3	0.134	0.445	0.247	-1	0.173	0.165	0.07	0.944
MFF	4	0.085	0.918	0.415	-1	0.223	0.231	-0.05	1
MFF	5	0.098	0.811	0.068	-1	0.04	0.046	-0.217	1
MFF	6	0.077	0.96	0.114	-1	0.034	0.043	-0.314	1
MFF	7	0.09	0.879	0.036	-1	0.019	0.021	-0.14	1
MFF	8	0.122	0.566	0.155	-1	0.091	0.097	-0.093	1
MFF	9	0.099	0.802	0.034	-1	0.019	0.02	-0.126	1
ZNF329	2	0.05	1	0.333	1	0.333	0.333	0	1
ZNF329	4	0.05	1	0.333	1	0.333	0.333	0	1
ZNF329	5	0.05	1	0.333	1	0.333	0.333	0	1
DPH1	1	0.258	0.009	0.045	-1	0.115	0.052	1.14	0.091
DPH1	2	0.159	0.251	0.364	-1	0.264	0.269	-0.026	0.692
DPH1	3	0.15	0.312	0.222	1	0.195	0.232	-0.251	0.783
DPH1	4	0.134	0.445	0.25	-1	0.175	0.205	-0.225	0.944
DPH1	5	0.168	0.2	0.273	-1	0.206	0.229	-0.149	0.608
DPH1	6	0.261	0.008	0.014	-1	0.029	0.009	1.623	0.083
DPH1	7	0.239	0.019	0.014	-1	0.016	0.005	1.46	0.145
ACOX3	1	0.039	1	0.022	1	0.041	0.056	-0.428	1
ACOX3	10	0.053	1	0.062	-1	0.032	0.014	1.123	1
ACOX3	11	0.036	1	0.125	-1	0.02	0.022	-0.12	1
ACOX3	12	0.046	1	0	1	0.042	0.038	0.139	1
ACOX3	13	0.028	1	0.009	1	0.022	0.034	-0.6	1
ACOX3	14	0.036	1	0.25	-1	0.032	0.021	0.627	1
ACOX3	15	0.026	1	0.042	-1	0.014	0.019	-0.361	1
ACOX3	16	0.043	1	0.056	-1	0.026	0.027	-0.049	1
ACOX3	17	0.029	1	0.041	1	0.081	0.115	-0.492	1
ACOX3	18	0.037	1	0.074	1	0.092	0.125	-0.434	1
ACOX3	2	0.044	1	0.357	-1	0.153	0.126	0.283	1
ACOX3	3	0.048	1	0.125	-1	0.135	0.142	-0.076	1
ACOX3	4	0.03	1	0.022	1	0.041	0.066	-0.669	1
ACOX3	5	0.038	1	0.022	1	0.068	0.051	0.399	1
ACOX3	6	0.044	1	0.139	-1	0.067	0.057	0.246	1
ACOX3	7	0.044	1	0.145	-1	0.08	0.046	0.779	1
ACOX3	8	0.036	1	0.083	-1	0.024	0.017	0.52	1
ACOX3	9	0.036	1	0.091	-1	0.028	0.025	0.118	1
FHL3	4	0.033	1	0.109	1	0.128	0.168	-0.383	1
FHL3	5	0.054	1	0.5	-1	0.554	0.443	0.322	1
FHL3	6	0.033	1	0.333	1	0.317	0.389	-0.293	1
QRSL1	1	0.065	0.993	0.077	-1	0.078	0.054	0.507	1
QRSL1	10	0.051	1	0.148	-1	0.043	0.045	-0.066	1
QRSL1	11	0.05	1	0.75	-1	0.315	0.346	-0.135	1
QRSL1	2	0.068	0.989	0.103	-1	0.033	0.028	0.207	1
QRSL1	3	0.063	0.995	0.064	-1	0.062	0.051	0.267	1
QRSL1	4	0.043	1	0.279	-1	0.056	0.063	-0.162	1
QRSL1	5	0.055	0.999	0.065	1	0.034	0.057	-0.711	1
QRSL1	6	0.076	0.964	0.015	1	0.027	0.059	-1.085	1
QRSL1	7	0.092	0.865	0.489	-1	0.252	0.165	0.608	1
QRSL1	8	0.081	0.944	0.074	1	0.033	0.094	-1.504	1
QRSL1	9	0.075	0.967	0.093	-1	0.067	0.037	0.851	1
PCYT1A	1	0.101	0.785	0.093	-1	0.086	0.108	-0.318	1
PCYT1A	2	0.152	0.299	0.043	-1	0.088	0.038	1.192	0.764
PCYT1A	3	0.078	0.956	0.083	-1	0.07	0.06	0.228	1
PCYT1A	4	0.111	0.677	0.017	-1	0.073	0.076	-0.061	1
PCYT1A	5	0.105	0.741	0.05	-1	0.096	0.096	0.014	1
PCYT1A	6	0.105	0.741	0.011	-1	0.024	0.025	-0.076	1
PCYT1A	8	0.123	0.557	0.101	-1	0.068	0.044	0.626	1
PCYT1A	9	0.074	0.974	0.875	1	0.495	0.555	-0.163	1
DERA	1	0.072	0.979	0.033	1	0.064	0.091	-0.486	1
DERA	2	0.052	1	0.093	-1	0.079	0.078	0.02	1
DERA	3	0.082	0.939	0.033	1	0.11	0.111	-0.008	1
DERA	4	0.1	0.794	0.102	1	0.075	0.094	-0.324	1
DERA	5	0.057	0.999	0.25	-1	0.118	0.105	0.173	1
DERA	6	0.032	1	0.033	1	0.031	0.028	0.11	1
DERA	7	0.056	0.999	0.032	1	0.116	0.124	-0.097	1
DERA	8	0.068	0.989	0.083	-1	0.081	0.088	-0.107	1
DERA	9	0.073	0.976	0.5	-1	0.325	0.282	0.207	1
MTMR2	1	0.082	0.934	0	1	0.029	0.046	-0.614	1
MTMR2	10	0.12	0.585	0.002	1	0.028	0.035	-0.352	1
MTMR2	11	0.068	0.987	0.014	1	0.028	0.024	0.185	1
MTMR2	12	0.068	0.987	0.089	1	0.031	0.03	0.038	1
MTMR2	13	0.15	0.312	0.02	1	0.017	0.029	-0.75	0.783
MTMR2	14	0.072	0.979	0.051	1	0.117	0.1	0.229	1
MTMR2	15	0.096	0.827	0.07	1	0.206	0.16	0.363	1
MTMR2	16	0.132	0.461	0.095	1	0.045	0.067	-0.566	0.962
MTMR2	17	0.153	0.293	0.077	1	0.07	0.103	-0.55	0.756
MTMR2	18	0.155	0.274	0.039	1	0.179	0.22	-0.294	0.73
MTMR2	2	0.091	0.872	0	1	0.006	0.007	-0.321	1
MTMR2	3	0.065	0.993	0	1	0.021	0.014	0.595	1
MTMR2	4	0.068	0.989	0.109	1	0.022	0.018	0.28	1
MTMR2	5	0.068	0.989	0.167	1	0.035	0.028	0.298	1
MTMR2	6	0.068	0.989	0.124	1	0.03	0.019	0.607	1
MTMR2	7	0.076	0.964	0.171	1	0.045	0.032	0.47	1
MTMR2	8	0.059	0.998	0.217	1	0.053	0.036	0.556	1
MTMR2	9	0.068	0.987	0.016	1	0.039	0.032	0.287	1
LMNB2	1	0.104	0.759	0.223	-1	0.038	0.065	-0.753	1
LMNB2	10	0.127	0.513	0.046	-1	0.012	0.013	-0.084	1
LMNB2	11	0.104	0.759	0.183	-1	0.005	0.012	-1.061	1
LMNB2	12	0.118	0.612	0.909	-1	0.42	0.412	0.028	1
LMNB2	2	0.104	0.759	0.5	-1	0.141	0.177	-0.326	1
LMNB2	3	0.104	0.759	0.233	-1	0.057	0.065	-0.19	1
LMNB2	4	0.12	0.585	0.233	-1	0.047	0.058	-0.282	1
LMNB2	5	0.134	0.445	0.167	-1	0.222	0.138	0.682	0.944
LMNB2	6	0.111	0.677	0.083	-1	0.009	0.015	-0.611	1
LMNB2	7	0.143	0.367	0.024	-1	0.016	0.015	0.128	0.854
LMNB2	8	0.116	0.631	0.03	-1	0.019	0.019	-0.006	1
LMNB2	9	0.119	0.594	0.05	-1	0.014	0.012	0.123	1
ATG101	1	0.184	0.125	0.171	-1	0.103	0.101	0.026	0.462
ATG101	2	0.187	0.115	0.543	-1	0.261	0.216	0.276	0.44
ATG101	3	0.176	0.157	0.108	-1	0.075	0.069	0.116	0.529
ATG101	4	0.152	0.299	0.958	-1	0.561	0.614	-0.131	0.764
MAK16	1	0.059	0.998	0.038	-1	0.024	0.016	0.576	1
MAK16	10	0.112	0.668	0.389	1	0.517	0.705	-0.446	1
MAK16	2	0.059	0.998	0.033	-1	0.01	0.01	0.054	1
MAK16	3	0.064	0.994	0.069	-1	0.084	0.062	0.437	1
MAK16	4	0.073	0.976	0.048	-1	0.046	0.045	0.031	1
MAK16	5	0.081	0.944	0.05	-1	0.076	0.052	0.543	1
MAK16	6	0.089	0.893	0.02	-1	0.041	0.024	0.755	1
MAK16	7	0.133	0.453	0.064	-1	0.083	0.024	1.773	0.953
MAK16	8	0.117	0.621	0.073	-1	0.073	0.028	1.341	1
MAK16	9	0.043	1	0.167	-1	0.046	0.035	0.357	1
PPP3CB-AS1	3	0.112	0.668	0.75	1	0.25	0.389	-0.635	1
PPP3CB-AS1	5	0.102	0.777	0.618	1	0.353	0.306	0.208	1
PPP3CB-AS1	6	0.111	0.686	0.6	1	0.397	0.305	0.376	1
AP1S1	1	0.09	0.879	0.2	1	0.147	0.154	-0.071	1
AP1S1	2	0.087	0.906	0.275	-1	0.219	0.213	0.042	1
AP1S1	3	0.09	0.879	0.25	-1	0.182	0.152	0.251	1
AP1S1	4	0.089	0.886	0.143	1	0.146	0.136	0.104	1
AP1S1	5	0.06	0.998	0.071	1	0.306	0.344	-0.17	1
UBXN11	1	0.321	0	0.018	-1	0.034	0.011	1.562	0.014
UBXN11	10	0.301	0.001	0.001	-1	0.001	0.001	-0.142	0.027
UBXN11	11	0.289	0.002	1	-1	0.911	0.965	-0.083	0.039
UBXN11	12	0.31	0.001	0.001	-1	0.001	0.001	0.191	0.02
UBXN11	13	0.305	0.001	0.013	-1	0.001	0.001	0.25	0.023
UBXN11	14	0.289	0.002	0.5	-1	0.001	0.006	-2.102	0.039
UBXN11	15	0.304	0.001	0.003	-1	0	0	0.011	0.024
UBXN11	16	0.294	0.002	0	-1	0	0	0.017	0.033
UBXN11	2	0.335	0	0.001	-1	0.009	0.002	1.695	0.009
UBXN11	3	0.33	0	0.005	-1	0.011	0	3.213	0.011
UBXN11	4	0.353	0	0.003	-1	0.016	0.001	3.282	0.005
UBXN11	5	0.352	0	0.001	-1	0.005	0.001	1.663	0.005
UBXN11	6	0.327	0	0.003	-1	0.002	0.001	0.461	0.012
UBXN11	7	0.305	0.001	0.043	-1	0.003	0.002	0.756	0.023
UBXN11	8	0.302	0.001	0.003	-1	0.002	0.007	-1.503	0.026
UBXN11	9	0.334	0	0.001	-1	0.002	0.001	0.641	0.009
DEGS2	1	0.216	0.045	0.153	-1	0.065	0.061	0.077	0.251
DEGS2	2	0.175	0.161	1	-1	0.42	0.506	-0.269	0.538
DEGS2	3	0.227	0.03	0.525	-1	0.515	0.432	0.252	0.195
FAN1	1	0.042	1	0.195	-1	0.124	0.095	0.387	1
FAN1	11	0.06	0.998	0.014	1	0.007	0.014	-0.908	1
FAN1	12	0.068	0.989	0.083	1	0.025	0.043	-0.741	1
FAN1	14	0.061	0.997	0.042	1	0.018	0.028	-0.632	1
FAN1	15	0.061	0.997	0.292	1	0.125	0.184	-0.556	1
FAN1	16	0.052	1	0.083	1	0.035	0.042	-0.229	1
FAN1	2	0.06	0.998	0.605	1	0.371	0.318	0.226	1
FAN1	3	0.046	1	0.115	-1	0.164	0.129	0.34	1
FAN1	4	0.05	1	0.247	1	0.061	0.101	-0.719	1
FAN1	5	0.041	1	0.046	1	0.008	0.008	-0.005	1
FAN1	8	0.052	1	0.021	1	0.029	0.019	0.585	1
FAN1	9	0.043	1	0.033	1	0.032	0.019	0.695	1
PHF7	1	0.038	1	0.829	-1	0.626	0.477	0.391	1
PHF7	2	0.037	1	0.287	-1	0.213	0.194	0.132	1
PHF7	4	0.021	1	1	-1	0.161	0.329	-1.024	1
EEF1E1	1	0.237	0.021	0.268	-1	0.221	0.219	0.012	0.155
EEF1E1	2	0.226	0.031	0.222	-1	0.2	0.199	0.009	0.198
EEF1E1	3	0.217	0.044	0.75	-1	0.372	0.374	-0.007	0.246
EEF1E1	4	0.217	0.044	0.487	-1	0.206	0.207	-0.008	0.246
NPLOC4	1	0.188	0.112	0.296	1	0.087	0.077	0.166	0.434
NPLOC4	10	0.209	0.057	0.02	1	0.009	0.008	0.161	0.29
NPLOC4	11	0.208	0.059	0.031	1	0.015	0.013	0.192	0.295
NPLOC4	12	0.179	0.145	0.159	1	0.029	0.022	0.387	0.506
NPLOC4	13	0.197	0.083	0.038	1	0.017	0.014	0.243	0.365
NPLOC4	14	0.197	0.083	0.041	1	0.016	0.014	0.219	0.365
NPLOC4	15	0.192	0.098	0.036	1	0.02	0.016	0.335	0.403
NPLOC4	16	0.278	0.004	0.025	1	0.015	0.031	-1.014	0.052
NPLOC4	17	0.25	0.012	0.336	1	0.335	0.389	-0.218	0.111
NPLOC4	2	0.221	0.037	0.108	1	0.077	0.073	0.071	0.224
NPLOC4	3	0.226	0.031	0.24	1	0.158	0.15	0.076	0.198
NPLOC4	4	0.199	0.079	0.094	1	0.052	0.042	0.307	0.353
NPLOC4	5	0.201	0.074	0.121	1	0.07	0.065	0.098	0.341
NPLOC4	6	0.261	0.008	0.063	1	0.037	0.035	0.079	0.085
NPLOC4	7	0.196	0.085	0.051	1	0.02	0.014	0.456	0.371
NPLOC4	8	0.182	0.135	0.048	1	0.023	0.019	0.301	0.485
NPLOC4	9	0.18	0.142	0.06	1	0.02	0.018	0.174	0.499
ABLIM1	1	0.236	0.022	0.297	1	0.092	0.094	-0.045	0.159
ABLIM1	10	0.226	0.031	0.104	1	0.039	0.028	0.438	0.198
ABLIM1	11	0.28	0.003	0.029	1	0.01	0.015	-0.556	0.05
ABLIM1	12	0.236	0.022	0.039	1	0.01	0.011	-0.153	0.159
ABLIM1	14	0.253	0.011	0.044	1	0.009	0.012	-0.429	0.104
ABLIM1	15	0.244	0.016	0.052	1	0.011	0.01	0.094	0.131
ABLIM1	16	0.244	0.016	0.556	1	0.231	0.214	0.113	0.131
ABLIM1	2	0.226	0.031	0.189	1	0.07	0.048	0.532	0.198
ABLIM1	22	0.244	0.016	0.031	1	0.005	0.005	-0.167	0.131
ABLIM1	23	0.253	0.011	0.094	1	0.04	0.038	0.06	0.104
ABLIM1	24	0.271	0.005	0.684	1	0.206	0.341	-0.727	0.064
ABLIM1	25	0.235	0.022	0.081	1	0.023	0.019	0.253	0.162
ABLIM1	3	0.226	0.031	0.165	1	0.025	0.012	1.023	0.198
ABLIM1	4	0.235	0.022	0.14	1	0.039	0.022	0.795	0.162
ABLIM1	5	0.227	0.03	0.067	1	0.024	0.013	0.813	0.195
ABLIM1	6	0.226	0.031	0.292	1	0.057	0.023	1.264	0.198
ABLIM1	7	0.247	0.014	0.073	1	0.043	0.041	0.071	0.12
ABLIM1	8	0.227	0.03	0.198	1	0.05	0.038	0.389	0.195
ABLIM1	9	0.228	0.029	0.043	1	0.017	0.014	0.276	0.191
CCDC149	1	0.05	1	0.035	-1	0.035	0.014	1.315	1
CCDC149	10	0.053	1	0.027	1	0.011	0.022	-0.939	1
CCDC149	13	0.055	0.999	0	1	0.224	0.294	-0.393	1
CCDC149	2	0.047	1	0.068	-1	0.208	0.122	0.761	1
CCDC149	3	0.045	1	0.059	1	0.042	0.055	-0.38	1
CCDC149	4	0.041	1	0.092	-1	0.082	0.043	0.902	1
CCDC149	5	0.051	1	0.25	1	0.074	0.103	-0.473	1
CCDC149	6	0.025	1	0.217	1	0.043	0.022	0.909	1
CCDC149	7	0.053	1	0.047	1	0.028	0.031	-0.165	1
CCDC149	8	0.053	1	0.047	1	0.02	0.033	-0.69	1
CCDC149	9	0.046	1	0	1	0.234	0.26	-0.153	1
NBPF14	1	0.102	0.777	0.5	1	0.108	0.066	0.704	1
NBPF14	14	0.102	0.777	0.2	1	0.012	0.019	-0.6	1
NBPF14	2	0.111	0.677	0.167	1	0.065	0.038	0.749	1
NBPF14	20	0.102	0.777	0.1	1	0.006	0.009	-0.565	1
NBPF14	22	0.236	0.022	0.35	1	0.101	0.217	-1.088	0.159
NBPF14	3	0.127	0.513	0.053	-1	0.093	0.038	1.281	1
NBPF14	32	0.155	0.274	0	1	0.029	0.075	-1.325	0.73
NBPF14	4	0.164	0.219	0.121	-1	0.371	0.241	0.621	0.642
NBPF14	5	0.089	0.886	0.023	-1	0.049	0.008	2.427	1
NBPF14	6	0.093	0.858	0.263	1	0.036	0.015	1.231	1
NBPF14	64	0.104	0.759	0.037	1	0.02	0.042	-1.065	1
NBPF14	66	0.228	0.029	0.35	1	0.108	0.231	-1.091	0.191
AP4B1-AS1	4	0.167	0.204	0.265	1	0.169	0.253	-0.577	0.617
AP4B1-AS1	5	0.157	0.263	0.75	-1	0.831	0.747	0.153	0.711
PHACTR2	1	0.157	0.263	1	-1	0.044	0.084	-0.904	0.711
PHACTR2	10	0.157	0.263	0.066	-1	0.007	0.008	-0.169	0.711
PHACTR2	11	0.17	0.186	0.011	-1	0.005	0.004	0.12	0.582
PHACTR2	12	0.181	0.138	0.403	-1	0.133	0.084	0.659	0.492
PHACTR2	13	0.157	0.263	1	-1	0.577	0.555	0.056	0.711
PHACTR2	2	0.181	0.138	0.14	-1	0.039	0.04	-0.021	0.492
PHACTR2	3	0.165	0.214	0.186	-1	0.033	0.038	-0.213	0.634
PHACTR2	4	0.157	0.263	0.667	-1	0.041	0.057	-0.456	0.711
PHACTR2	5	0.178	0.149	0.043	-1	0.023	0.022	0.025	0.514
PHACTR2	6	0.177	0.153	0.039	-1	0.041	0.041	0.024	0.521
PHACTR2	7	0.169	0.19	0.062	-1	0.039	0.046	-0.24	0.59
PHACTR2	8	0.164	0.219	0.05	-1	0.01	0.014	-0.458	0.642
PHACTR2	9	0.187	0.115	0.008	-1	0.008	0.007	0.121	0.44
MRFAP1L1	1	0.262	0.007	0.958	1	0.777	0.683	0.185	0.081
MRFAP1L1	2	0.351	0	0.167	1	0.223	0.317	-0.503	0.005
MANEA	2	0.046	1	0.192	-1	0.143	0.155	-0.114	1
MANEA	3	0.046	1	0.192	-1	0.143	0.155	-0.114	1
MANEA	4	0.046	1	0.192	-1	0.143	0.155	-0.114	1
MANEA	5	0.046	1	0.429	-1	0.429	0.423	0.02	1
MANEA	6	0.046	1	0.143	-1	0.143	0.113	0.332	1
STYX	1	0.185	0.121	0.062	-1	0.258	0.175	0.558	0.454
STYX	10	0.112	0.668	0.042	-1	0.051	0.044	0.201	1
STYX	11	0.188	0.112	0.222	1	0.137	0.239	-0.804	0.434
STYX	12	0.188	0.112	0.222	1	0.137	0.239	-0.804	0.434
STYX	2	0.143	0.367	0.234	-1	0.146	0.13	0.164	0.854
STYX	3	0.159	0.251	0.068	-1	0.051	0.037	0.445	0.692
STYX	4	0.159	0.251	0.054	-1	0.036	0.03	0.276	0.692
STYX	5	0.205	0.064	0.083	-1	0.045	0.018	1.24	0.312
STYX	6	0.153	0.293	0.056	-1	0.03	0.018	0.703	0.756
STYX	7	0.178	0.149	0.05	-1	0.038	0.017	1.12	0.514
STYX	8	0.132	0.47	0.033	-1	0.027	0.02	0.401	0.972
STYX	9	0.128	0.504	0.083	-1	0.045	0.032	0.464	1
CYB561D2	1	0.148	0.325	0.6	-1	0.084	0.107	-0.342	0.8
CYB561D2	2	0.223	0.035	0.25	-1	0.531	0.319	0.733	0.215
CYB561D2	3	0.132	0.47	0.333	-1	0.128	0.191	-0.574	0.972
CYB561D2	4	0.132	0.47	0.667	-1	0.256	0.382	-0.576	0.972
OXR1	1	0.202	0.072	0.117	-1	0.108	0.09	0.269	0.335
OXR1	14	0.113	0.658	0.167	-1	0.053	0.068	-0.356	1
OXR1	16	0.121	0.575	0.167	-1	0.062	0.082	-0.399	1
OXR1	2	0.097	0.819	0.05	-1	0.069	0.073	-0.069	1
OXR1	3	0.105	0.741	0.414	-1	0.076	0.071	0.096	1
OXR1	4	0.133	0.453	0.098	-1	0.08	0.09	-0.166	0.953
OXR1	5	0.151	0.306	0.064	-1	0.07	0.055	0.357	0.773
OXR1	6	0.089	0.893	0.333	-1	0.127	0.157	-0.302	1
OXR1	7	0.135	0.437	0.42	-1	0.353	0.314	0.169	0.936
ERCC1	1	0.136	0.429	0.241	-1	0.122	0.131	-0.106	0.926
ERCC1	10	0.105	0.741	0.054	-1	0.012	0.012	-0.053	1
ERCC1	2	0.104	0.759	0.088	-1	0.025	0.033	-0.397	1
ERCC1	3	0.111	0.686	0.114	1	0.081	0.123	-0.589	1
ERCC1	4	0.089	0.893	0.253	-1	0.064	0.079	-0.292	1
ERCC1	5	0.147	0.332	0.038	1	0.034	0.058	-0.728	0.809
ERCC1	6	0.094	0.85	0.069	1	0.059	0.086	-0.536	1
ERCC1	7	0.089	0.893	0.187	-1	0.045	0.064	-0.51	1
ERCC1	8	0.089	0.893	0.091	-1	0.011	0.016	-0.422	1
ERCC1	9	0.23	0.027	0.554	-1	0.546	0.397	0.456	0.183
SSU72	1	0.286	0.003	0.247	-1	0.201	0.164	0.293	0.042
SSU72	2	0.313	0.001	0.439	-1	0.472	0.384	0.295	0.018
SSU72	3	0.215	0.046	0.375	-1	0.171	0.241	-0.491	0.256
SSU72	4	0.223	0.035	0.093	-1	0.035	0.05	-0.51	0.215
SSU72	5	0.223	0.035	0.278	-1	0.121	0.161	-0.406	0.215
RPUSD4	1	0.04	1	0.044	-1	0.025	0.03	-0.24	1
RPUSD4	2	0.059	0.998	0.093	-1	0.043	0.029	0.546	1
RPUSD4	3	0.066	0.992	0.117	-1	0.094	0.123	-0.384	1
RPUSD4	4	0.039	1	0.113	-1	0.089	0.096	-0.1	1
RPUSD4	5	0.065	0.993	0.039	-1	0.065	0.025	1.361	1
RPUSD4	6	0.082	0.934	0.02	-1	0.03	0.011	1.382	1
RPUSD4	7	0.057	0.999	0.571	1	0.655	0.687	-0.07	1
HERC2	1	0.102	0.777	0.444	-1	0.22	0.185	0.249	1
HERC2	2	0.07	0.983	0.667	-1	0.213	0.2	0.09	1
HERC2	3	0.06	0.998	0.143	1	0.176	0.263	-0.577	1
HERC2	39	0.069	0.985	0.333	-1	0.065	0.066	-0.017	1
HERC2	4	0.054	0.999	0.071	-1	0.055	0.065	-0.246	1
HERC2	5	0.087	0.906	0.2	-1	0.036	0.025	0.519	1
HERC2	6	0.103	0.768	0.2	-1	0.07	0.049	0.492	1
HERC2	7	0.089	0.886	0.04	-1	0.099	0.079	0.309	1
HERC2	93	0.069	0.985	0.333	-1	0.065	0.066	-0.017	1
ZNF611	1	0.041	1	0.5	-1	0.253	0.172	0.557	1
ZNF611	2	0.045	1	0.19	1	0.075	0.131	-0.796	1
ZNF611	3	0.058	0.998	0.06	-1	0.031	0.019	0.645	1
ZNF611	5	0.049	1	0.4	-1	0.297	0.315	-0.086	1
ZNF611	6	0.049	1	0.333	-1	0.261	0.259	0.01	1
ZNF611	7	0.025	1	0.25	-1	0.065	0.091	-0.49	1
ZNF611	8	0.05	1	0.06	-1	0.018	0.012	0.568	1
ALDH3A2	1	0.117	0.621	0.38	-1	0.328	0.258	0.345	1
ALDH3A2	10	0.123	0.557	0.103	1	0.047	0.076	-0.678	1
ALDH3A2	11	0.124	0.548	0.099	1	0.049	0.077	-0.633	1
ALDH3A2	12	0.123	0.557	0.026	1	0.012	0.019	-0.647	1
ALDH3A2	2	0.057	0.999	0.293	-1	0.218	0.207	0.075	1
ALDH3A2	3	0.082	0.939	0.071	-1	0.118	0.105	0.161	1
ALDH3A2	4	0.06	0.998	0.101	1	0.091	0.086	0.076	1
ALDH3A2	5	0.108	0.714	0.036	-1	0.026	0.022	0.237	1
ALDH3A2	6	0.123	0.557	0.026	1	0.012	0.019	-0.647	1
ALDH3A2	7	0.082	0.939	0.026	1	0.053	0.059	-0.154	1
ALDH3A2	8	0.123	0.557	0.026	1	0.012	0.019	-0.647	1
ALDH3A2	9	0.195	0.09	0.027	1	0.035	0.053	-0.583	0.384
SRSF1	1	0.182	0.135	0.074	-1	0.153	0.089	0.778	0.485
SRSF1	2	0.152	0.299	0.052	1	0.072	0.073	-0.011	0.764
SRSF1	3	0.085	0.918	0.366	-1	0.395	0.356	0.148	1
SRSF1	4	0.242	0.017	0.392	1	0.318	0.379	-0.251	0.137
SRSF1	5	0.295	0.002	0.044	1	0.062	0.103	-0.728	0.032
AKR1B1	10	0.08	0.948	0.667	-1	0.559	0.417	0.421	1
AKR1B1	2	0.08	0.948	0.5	-1	0.081	0.187	-1.201	1
AKR1B1	6	0.08	0.948	0.5	-1	0.081	0.187	-1.201	1
AKR1B1	9	0.08	0.948	0.333	-1	0.28	0.209	0.42	1
ARF3	1	0.182	0.135	0.21	1	0.061	0.063	-0.025	0.485
ARF3	2	0.167	0.204	0.113	1	0.062	0.054	0.196	0.617
ARF3	3	0.171	0.182	0.223	1	0.078	0.072	0.114	0.573
ARF3	4	0.136	0.429	0.4	1	0.129	0.104	0.314	0.926
ARF3	5	0.167	0.204	0.452	1	0.634	0.68	-0.102	0.617
ARF3	6	0.146	0.346	0.135	1	0.035	0.027	0.358	0.828
SENP5	1	0.146	0.346	0.115	-1	0.132	0.122	0.111	0.828
SENP5	10	0.073	0.976	0.956	-1	0.409	0.479	-0.225	1
SENP5	2	0.131	0.478	0.5	-1	0.331	0.285	0.216	0.98
SENP5	3	0.117	0.621	0.179	-1	0.072	0.061	0.236	1
SENP5	4	0.099	0.802	0.035	-1	0.014	0.012	0.189	1
SENP5	5	0.085	0.918	0.071	-1	0.012	0.013	-0.043	1
SENP5	6	0.091	0.872	0.014	-1	0.005	0.011	-0.933	1
SENP5	7	0.106	0.732	0	-1	0.004	0.004	-0.013	1
SENP5	9	0.174	0.169	0.01	-1	0.02	0.013	0.555	0.551
PRPS2	1	0.218	0.042	0.044	-1	0.033	0.025	0.375	0.242
PRPS2	2	0.196	0.085	0.088	-1	0.028	0.028	-0.003	0.371
PRPS2	3	0.189	0.109	0.125	-1	0.013	0.016	-0.288	0.428
PRPS2	4	0.196	0.085	0.173	-1	0.051	0.07	-0.451	0.371
PRPS2	5	0.22	0.039	0.156	-1	0.116	0.094	0.305	0.228
PRPS2	7	0.189	0.109	1	-1	0.76	0.768	-0.015	0.428
CLTC	1	0.096	0.827	0.068	-1	0.101	0.1	0.024	1
CLTC	10	0.098	0.811	0.028	1	0.005	0.005	-0.116	1
CLTC	11	0.099	0.802	0.028	1	0.007	0.006	0.094	1
CLTC	12	0.125	0.539	0.015	-1	0.01	0.007	0.537	1
CLTC	13	0.091	0.872	0.014	-1	0.008	0.006	0.376	1
CLTC	14	0.212	0.051	0.057	1	0.043	0.051	-0.26	0.27
CLTC	15	0.117	0.621	0.016	1	0.006	0.005	0.195	1
CLTC	16	0.145	0.353	0.004	1	0.005	0.005	-0.022	0.836
CLTC	17	0.157	0.263	0.006	1	0.01	0.011	-0.113	0.711
CLTC	18	0.176	0.157	0.006	1	0.008	0.008	0.04	0.529
CLTC	19	0.103	0.768	0.003	1	0.012	0.021	-0.705	1
CLTC	2	0.221	0.037	0.204	1	0.233	0.23	0.013	0.224
CLTC	20	0.116	0.631	0.017	-1	0.02	0.015	0.392	1
CLTC	21	0.104	0.75	0.003	1	0.018	0.015	0.258	1
CLTC	22	0.138	0.413	0.002	1	0.012	0.012	-0.026	0.91
CLTC	23	0.123	0.557	0.003	1	0.017	0.016	0.121	1
CLTC	24	0.22	0.039	0.009	1	0.015	0.016	-0.04	0.228
CLTC	25	0.154	0.287	0.011	1	0.02	0.022	-0.153	0.747
CLTC	26	0.203	0.07	0.013	1	0.02	0.025	-0.302	0.33
CLTC	27	0.146	0.346	0.01	1	0.021	0.025	-0.229	0.828
CLTC	28	0.104	0.75	0.009	1	0.012	0.013	-0.059	1
CLTC	29	0.141	0.382	0.033	-1	0.021	0.016	0.34	0.873
CLTC	3	0.079	0.952	0.03	-1	0.057	0.042	0.457	1
CLTC	30	0.089	0.886	0.099	1	0.027	0.024	0.162	1
CLTC	31	0.138	0.413	0.03	-1	0.024	0.02	0.263	0.91
CLTC	32	0.29	0.002	0.118	1	0.155	0.19	-0.297	0.037
CLTC	4	0.149	0.319	0.049	-1	0.047	0.039	0.257	0.791
CLTC	5	0.126	0.522	0.009	-1	0.014	0.012	0.227	1
CLTC	6	0.137	0.421	0.015	1	0.021	0.023	-0.111	0.919
CLTC	7	0.105	0.741	0.005	-1	0.007	0.005	0.426	1
CLTC	8	0.178	0.149	0.011	-1	0.013	0.007	0.859	0.514
CLTC	9	0.125	0.53	0.008	-1	0.009	0.008	0.228	1
FANCL	1	0.075	0.967	0.332	-1	0.052	0.073	-0.478	1
FANCL	10	0.082	0.934	0.06	1	0.066	0.097	-0.548	1
FANCL	11	0.075	0.967	0.083	-1	0.01	0.013	-0.321	1
FANCL	13	0.139	0.405	0.471	-1	0.297	0.264	0.168	0.901
FANCL	14	0.139	0.405	0.471	-1	0.297	0.264	0.168	0.901
FANCL	2	0.083	0.929	0.245	-1	0.062	0.067	-0.123	1
FANCL	3	0.114	0.649	0.088	-1	0.044	0.038	0.2	1
FANCL	4	0.132	0.47	0.081	-1	0.037	0.031	0.249	0.972
FANCL	5	0.137	0.421	0.108	-1	0.075	0.062	0.279	0.919
FANCL	6	0.092	0.865	0.067	-1	0.01	0.015	-0.511	1
FANCL	7	0.068	0.989	0.2	-1	0.011	0.019	-0.727	1
FANCL	9	0.076	0.964	0.057	1	0.038	0.055	-0.535	1
FLJ37453	1	0.043	1	0.591	-1	0.106	0.094	0.168	1
FLJ37453	2	0.029	1	0.941	-1	0.894	0.906	-0.019	1
WDR33	1	0.05	1	0.081	1	0.025	0.037	-0.554	1
WDR33	10	0.061	0.997	0.024	-1	0.006	0.006	-0.141	1
WDR33	11	0.025	1	0.011	1	0.005	0.01	-0.865	1
WDR33	12	0.043	1	0.024	-1	0.011	0.012	-0.166	1
WDR33	13	0.05	1	0.009	-1	0.01	0.008	0.275	1
WDR33	14	0.038	1	0.121	-1	0.009	0.009	0.015	1
WDR33	15	0.025	1	0	1	0.003	0.005	-0.733	1
WDR33	16	0.078	0.956	0.052	-1	0.025	0.025	-0.017	1
WDR33	2	0.07	0.983	0.106	-1	0.085	0.073	0.22	1
WDR33	21	0.078	0.956	0.024	-1	0.016	0.004	1.63	1
WDR33	22	0.04	1	0.048	1	0.316	0.34	-0.104	1
WDR33	3	0.102	0.777	0.071	-1	0.04	0.03	0.424	1
WDR33	4	0.082	0.939	0.121	-1	0.081	0.071	0.187	1
WDR33	5	0.067	0.99	0.079	-1	0.039	0.037	0.08	1
WDR33	6	0.104	0.75	0.2	1	0.224	0.252	-0.166	1
WDR33	7	0.133	0.453	0.009	-1	0.019	0.009	1.023	0.953
WDR33	8	0.107	0.723	0.007	-1	0.08	0.065	0.304	1
WDR33	9	0.052	1	0.018	-1	0.007	0.008	-0.085	1
NSUN2	1	0.216	0.045	0.204	-1	0.178	0.108	0.712	0.251
NSUN2	10	0.161	0.24	0.143	-1	0.02	0.026	-0.372	0.675
NSUN2	11	0.168	0.2	0.034	-1	0.013	0.016	-0.243	0.608
NSUN2	12	0.167	0.204	0.038	-1	0.015	0.019	-0.341	0.617
NSUN2	13	0.161	0.24	0.25	-1	0.047	0.077	-0.696	0.675
NSUN2	14	0.161	0.24	0.123	-1	0.008	0.012	-0.475	0.675
NSUN2	15	0.168	0.195	0.028	-1	0.006	0.008	-0.304	0.599
NSUN2	16	0.161	0.24	0.083	-1	0.01	0.013	-0.281	0.675
NSUN2	17	0.179	0.145	0.01	-1	0.008	0.008	0.014	0.506
NSUN2	18	0.161	0.24	0.4	-1	0.088	0.138	-0.651	0.675
NSUN2	19	0.161	0.24	0.25	-1	0.047	0.077	-0.696	0.675
NSUN2	2	0.161	0.24	0.293	-1	0.095	0.103	-0.117	0.675
NSUN2	3	0.254	0.01	0.071	-1	0.085	0.058	0.535	0.1
NSUN2	4	0.168	0.2	0.142	-1	0.128	0.135	-0.08	0.608
NSUN2	5	0.222	0.036	0.057	-1	0.053	0.044	0.247	0.219
NSUN2	6	0.252	0.012	0.083	-1	0.106	0.081	0.384	0.107
NSUN2	7	0.232	0.025	0.045	-1	0.04	0.029	0.46	0.176
NSUN2	8	0.204	0.066	0.034	-1	0.033	0.024	0.444	0.318
NSUN2	9	0.161	0.24	0.123	-1	0.021	0.025	-0.23	0.675
PPP2CB	1	0.146	0.339	0.184	-1	0.1	0.123	-0.294	0.82
PPP2CB	2	0.115	0.64	0.8	-1	0.329	0.354	-0.107	1
PPP2CB	3	0.132	0.47	0.5	-1	0.235	0.236	-0.006	0.972
PPP2CB	4	0.164	0.219	0.114	-1	0.054	0.032	0.751	0.642
PPP2CB	5	0.115	0.64	0.097	-1	0.019	0.022	-0.21	1
PPP2CB	6	0.146	0.339	0.061	-1	0.038	0.024	0.631	0.82
PPP2CB	7	0.132	0.47	0.5	-1	0.225	0.209	0.107	0.972
ZBED8	1	0.013	1	0.5	1	0.355	0.341	0.058	1
ZBED8	2	0.021	1	0.5	1	0.322	0.397	-0.3	1
ZBED8	3	0.02	1	0.35	-1	0.322	0.262	0.3	1
RPS19BP1	1	0.188	0.112	0.417	-1	0.141	0.151	-0.101	0.434
RPS19BP1	2	0.187	0.115	0.333	-1	0.284	0.283	0.003	0.44
RPS19BP1	3	0.176	0.157	0.29	-1	0.278	0.279	-0.006	0.529
RPS19BP1	4	0.196	0.088	0.25	-1	0.148	0.143	0.053	0.378
RPS19BP1	5	0.196	0.088	0.25	-1	0.148	0.143	0.053	0.378
GPAA1	1	0.225	0.033	0.154	-1	0.186	0.16	0.218	0.207
GPAA1	10	0.112	0.668	0.121	-1	0.029	0.035	-0.237	1
GPAA1	11	0.119	0.594	0.032	1	0.045	0.06	-0.402	1
GPAA1	2	0.134	0.445	0.188	-1	0.151	0.148	0.024	0.944
GPAA1	3	0.112	0.668	0.315	-1	0.206	0.218	-0.084	1
GPAA1	4	0.112	0.668	0.277	-1	0.119	0.133	-0.157	1
GPAA1	5	0.187	0.115	0.142	-1	0.143	0.126	0.182	0.44
GPAA1	6	0.182	0.135	0.077	-1	0.065	0.054	0.257	0.485
GPAA1	7	0.112	0.668	0.182	-1	0.028	0.035	-0.308	1
GPAA1	8	0.137	0.421	0.026	-1	0.009	0.007	0.244	0.919
GPAA1	9	0.12	0.585	0.073	-1	0.019	0.024	-0.298	1
SH3BGRL2	1	0.109	0.705	0.063	-1	0.207	0.067	1.614	1
SH3BGRL2	2	0.101	0.785	0.199	-1	0.105	0.095	0.15	1
SH3BGRL2	3	0.084	0.923	0.085	-1	0.034	0.033	0.07	1
SH3BGRL2	4	0.077	0.96	1	-1	0.653	0.806	-0.302	1
SPINT2	1	0.324	0	0.331	-1	0.408	0.296	0.461	0.013
SPINT2	2	0.245	0.015	0.315	-1	0.261	0.281	-0.102	0.128
SPINT2	3	0.197	0.083	0.172	-1	0.145	0.152	-0.068	0.365
SPINT2	5	0.174	0.169	0.027	-1	0.021	0.025	-0.243	0.551
SPINT2	6	0.183	0.128	0.071	1	0.055	0.082	-0.571	0.469
SPINT2	7	0.183	0.128	0.142	1	0.11	0.164	-0.573	0.469
MISP	1	0.277	0.004	0.264	1	0.156	0.143	0.129	0.054
MISP	2	0.252	0.012	0.9	1	0.676	0.487	0.472	0.107
MISP	3	0.301	0.001	0.042	1	0.017	0.034	-0.969	0.027
MISP	4	0.332	0	0.029	1	0.005	0.021	-1.935	0.01
MISP	5	0.349	0	0.417	1	0.146	0.316	-1.105	0.006
ADD1	1	0.105	0.741	0.049	-1	0.136	0.108	0.333	1
ADD1	10	0.139	0.397	0.044	-1	0.078	0.037	1.051	0.892
ADD1	11	0.05	1	0.026	-1	0.012	0.013	-0.117	1
ADD1	12	0.075	0.971	0.023	-1	0.011	0.013	-0.294	1
ADD1	13	0.091	0.872	0.01	-1	0.006	0.006	-0.049	1
ADD1	14	0.174	0.169	0.05	1	0.039	0.065	-0.718	0.551
ADD1	15	0.165	0.214	0.04	1	0.038	0.06	-0.656	0.634
ADD1	16	0.154	0.281	0.175	1	0.118	0.2	-0.753	0.738
ADD1	17	0.154	0.281	0.041	1	0.031	0.054	-0.767	0.738
ADD1	18	0.154	0.281	0.041	1	0.031	0.054	-0.767	0.738
ADD1	2	0.113	0.658	0.118	-1	0.133	0.1	0.403	1
ADD1	3	0.158	0.257	0.091	-1	0.071	0.045	0.647	0.702
ADD1	4	0.132	0.461	0.111	-1	0.121	0.071	0.77	0.962
ADD1	5	0.101	0.785	0.062	-1	0.038	0.028	0.435	1
ADD1	6	0.133	0.453	0.078	1	0.051	0.065	-0.35	0.953
ADD1	7	0.046	1	0.047	-1	0.032	0.034	-0.082	1
ADD1	8	0.087	0.906	0.013	-1	0.017	0.016	0.046	1
ADD1	9	0.089	0.893	0.043	-1	0.038	0.032	0.261	1
PCDH7	1	0.117	0.621	1	-1	0.623	0.695	-0.158	1
PCDH7	3	0.117	0.621	1	-1	0.377	0.305	0.305	1
RMDN3	1	0.124	0.548	0.144	-1	0.225	0.144	0.644	1
RMDN3	11	0.152	0.299	0.006	1	0.01	0.016	-0.603	0.764
RMDN3	12	0.256	0.01	0.1	1	0.054	0.098	-0.847	0.096
RMDN3	13	0.231	0.026	0.105	1	0.054	0.098	-0.83	0.18
RMDN3	14	0.213	0.049	0.092	1	0.045	0.085	-0.903	0.266
RMDN3	2	0.092	0.865	0.156	-1	0.151	0.131	0.201	1
RMDN3	3	0.123	0.557	0.081	-1	0.104	0.071	0.541	1
RMDN3	4	0.122	0.566	0.089	-1	0.123	0.085	0.527	1
RMDN3	5	0.083	0.929	0.073	-1	0.108	0.083	0.377	1
RMDN3	6	0.262	0.007	0.109	1	0.095	0.14	-0.553	0.081
RMDN3	7	0.132	0.461	0.005	1	0.009	0.013	-0.468	0.962
RMDN3	8	0.109	0.705	0	1	0.009	0.012	-0.36	1
RMDN3	9	0.207	0.061	0.017	1	0.011	0.023	-1.023	0.301
INIP	1	0.161	0.24	0.152	-1	0.096	0.08	0.26	0.675
INIP	2	0.136	0.429	0.114	-1	0.055	0.053	0.058	0.926
INIP	3	0.096	0.835	0.264	-1	0.144	0.152	-0.08	1
INIP	4	0.129	0.495	0.182	-1	0.104	0.105	-0.015	0.999
INIP	5	0.118	0.603	0.76	-1	0.512	0.518	-0.019	1
INIP	6	0.113	0.658	0.111	-1	0.09	0.092	-0.037	1
GEMIN8	1	0.071	0.981	0.101	-1	0.204	0.154	0.41	1
GEMIN8	2	0.032	1	0.017	-1	0.048	0.044	0.13	1
GEMIN8	3	0.09	0.879	0.008	-1	0.031	0.023	0.449	1
GEMIN8	4	0.093	0.858	0.311	-1	0.277	0.219	0.341	1
GEMIN8	5	0.096	0.835	0.456	1	0.439	0.562	-0.353	1
SPTLC1	1	0.094	0.85	0.113	-1	0.09	0.126	-0.479	1
SPTLC1	10	0.125	0.53	0.068	-1	0.027	0.028	-0.052	1
SPTLC1	11	0.086	0.912	0.15	-1	0.015	0.019	-0.335	1
SPTLC1	12	0.164	0.219	0.021	-1	0.033	0.013	1.307	0.642
SPTLC1	13	0.131	0.478	0.019	-1	0.032	0.011	1.436	0.98
SPTLC1	14	0.119	0.594	0.009	-1	0.011	0.013	-0.255	1
SPTLC1	15	0.088	0.899	0.067	-1	0.103	0.105	-0.021	1
SPTLC1	16	0.088	0.899	0.133	-1	0.206	0.209	-0.018	1
SPTLC1	2	0.086	0.912	0.25	-1	0.054	0.073	-0.431	1
SPTLC1	3	0.175	0.165	0.088	-1	0.095	0.087	0.135	0.544
SPTLC1	4	0.093	0.858	0.048	-1	0.04	0.047	-0.238	1
SPTLC1	5	0.109	0.705	0.02	-1	0.049	0.048	0.024	1
SPTLC1	6	0.119	0.594	0.545	-1	0.111	0.113	-0.029	1
SPTLC1	7	0.118	0.603	0.006	-1	0.046	0.042	0.117	1
SPTLC1	8	0.141	0.382	0.076	-1	0.045	0.034	0.422	0.873
SPTLC1	9	0.157	0.263	0.055	-1	0.042	0.032	0.405	0.711
SCAND2P	2	0.183	0.128	0	1	0.003	0.007	-1.102	0.469
SCAND2P	3	0.139	0.397	0	1	0.001	0.002	-0.348	0.892
SCAND2P	4	0.128	0.504	1	1	0.996	0.988	0.011	1
SCAND2P	5	0.182	0.135	0.005	1	0	0.003	-1.476	0.485
ZNF30	5	0.044	1	0.75	-1	0.75	0.75	0	1
ZNF30	6	0.018	1	0.25	-1	0.25	0.25	0	1
MED25	1	0.068	0.987	0.536	1	0.256	0.176	0.537	1
MED25	18	0.087	0.906	0.75	1	0.212	0.389	-0.875	1
MED25	2	0.076	0.964	0.429	1	0.178	0.135	0.394	1
MED25	3	0.076	0.964	0.312	1	0.175	0.084	1.044	1
MED25	4	0.059	0.998	0.295	1	0.078	0.024	1.635	1
MED25	5	0.085	0.918	0.6	1	0.102	0.191	-0.903	1
IMPA1	1	0.053	1	0.025	1	0.034	0.094	-1.421	1
IMPA1	10	0.043	1	0.081	-1	0.044	0.017	1.34	1
IMPA1	2	0.068	0.987	0.139	1	0.03	0.106	-1.787	1
IMPA1	3	0.069	0.985	0.077	1	0.069	0.083	-0.265	1
IMPA1	4	0.052	1	0.039	1	0.043	0.037	0.204	1
IMPA1	5	0.044	1	0.017	1	0.013	0.025	-0.949	1
IMPA1	6	0.054	0.999	0.006	1	0.016	0.027	-0.675	1
IMPA1	7	0.06	0.998	0.175	-1	0.106	0.053	0.999	1
IMPA1	8	0.075	0.971	0.097	-1	0.133	0.067	0.978	1
IMPA1	9	0.03	1	0.304	1	0.512	0.493	0.057	1
CCS	1	0.179	0.145	0.312	-1	0.122	0.115	0.079	0.506
CCS	2	0.154	0.281	0.386	-1	0.14	0.159	-0.18	0.738
CCS	3	0.161	0.24	0.297	-1	0.216	0.225	-0.061	0.675
CCS	4	0.185	0.121	0.192	-1	0.169	0.16	0.081	0.454
CCS	5	0.186	0.118	0.077	-1	0.05	0.052	-0.051	0.447
CCS	6	0.169	0.19	0.103	-1	0.054	0.061	-0.181	0.59
CCS	7	0.154	0.281	0.141	-1	0.061	0.056	0.136	0.738
CCS	8	0.161	0.235	0.333	-1	0.187	0.171	0.127	0.667
TRAPPC3	1	0.306	0.001	0.218	-1	0.159	0.131	0.281	0.023
TRAPPC3	2	0.259	0.009	0.312	-1	0.173	0.176	-0.023	0.089
TRAPPC3	3	0.259	0.009	0.368	-1	0.202	0.213	-0.074	0.089
TRAPPC3	4	0.275	0.004	0.143	-1	0.066	0.069	-0.078	0.056
TRAPPC3	5	0.259	0.009	0.8	-1	0.4	0.411	-0.04	0.089
MANBAL	1	0.176	0.157	1	1	0.089	0.044	0.986	0.529
MANBAL	2	0.185	0.121	0.268	1	0.047	0.031	0.558	0.454
MANBAL	3	0.203	0.07	0.413	1	0.119	0.1	0.249	0.33
MANBAL	4	0.217	0.044	0.846	1	0.745	0.824	-0.145	0.246
CNNM2	1	0.103	0.768	0.064	1	0.068	0.068	-0.004	1
CNNM2	7	0.101	0.785	0.009	1	0.001	0.006	-1.567	1
CNNM2	8	0.065	0.993	1	1	0.931	0.926	0.007	1
DAZAP1	1	0.336	0	0.99	1	0.503	0.344	0.548	0.009
DAZAP1	10	0.331	0	0	1	0.038	0.058	-0.616	0.01
DAZAP1	12	0.331	0	0	1	0.101	0.161	-0.669	0.01
DAZAP1	2	0.327	0	0.233	1	0.131	0.078	0.735	0.012
DAZAP1	3	0.311	0.001	0.138	1	0.037	0.049	-0.4	0.019
DAZAP1	4	0.337	0	0.083	1	0.062	0.089	-0.518	0.008
DAZAP1	5	0.37	0	0.167	1	0.089	0.16	-0.834	0.003
DAZAP1	6	0.337	0	0.103	1	0.017	0.027	-0.641	0.008
DAZAP1	7	0.334	0	0	1	0.017	0.023	-0.441	0.009
DAZAP1	8	0.347	0	0	1	0.002	0.005	-1.267	0.006
DAZAP1	9	0.328	0	0.033	1	0.004	0.006	-0.296	0.011
SH3GLB1	1	0.144	0.36	0.173	-1	0.249	0.133	0.904	0.844
SH3GLB1	11	0.073	0.976	0.333	-1	0.065	0.083	-0.345	1
SH3GLB1	2	0.073	0.976	0.453	-1	0.106	0.151	-0.505	1
SH3GLB1	3	0.089	0.893	0.257	-1	0.061	0.088	-0.533	1
SH3GLB1	4	0.073	0.976	0.25	-1	0.022	0.038	-0.741	1
SH3GLB1	5	0.111	0.677	0	-1	0.03	0.032	-0.102	1
SH3GLB1	6	0.089	0.893	0.167	-1	0.051	0.055	-0.09	1
SH3GLB1	7	0.073	0.976	0.333	-1	0.084	0.112	-0.418	1
SH3GLB1	8	0.104	0.75	0.333	-1	0.166	0.154	0.104	1
SH3GLB1	9	0.104	0.75	0.333	-1	0.166	0.154	0.104	1
FARS2	1	0.078	0.956	0.183	1	0.13	0.24	-0.877	1
FARS2	2	0.078	0.956	0.375	1	0.283	0.386	-0.448	1
FARS2	3	0.045	1	0.117	-1	0.097	0.079	0.282	1
FARS2	5	0.068	0.987	0.113	-1	0.095	0.08	0.244	1
FARS2	6	0.096	0.835	0.167	-1	0.123	0.06	1.031	1
FARS2	7	0.075	0.967	0.2	-1	0.273	0.155	0.811	1
RNFT1	1	0.218	0.041	0.455	-1	0.117	0.143	-0.286	0.237
RNFT1	2	0.218	0.042	0.608	-1	0.18	0.203	-0.172	0.242
RNFT1	3	0.26	0.008	0.291	-1	0.171	0.075	1.176	0.087
RNFT1	4	0.225	0.032	0.27	-1	0.111	0.11	0.013	0.203
RNFT1	5	0.21	0.056	0.176	-1	0.036	0.061	-0.744	0.285
RNFT1	6	0.225	0.033	0.131	-1	0.064	0.081	-0.346	0.207
RNFT1	7	0.218	0.042	0.274	-1	0.099	0.115	-0.212	0.242
RNFT1	8	0.268	0.006	0.273	-1	0.13	0.119	0.128	0.071
RNFT1	9	0.226	0.031	0.274	-1	0.093	0.094	-0.013	0.198
ICE1	1	0.081	0.944	0.333	-1	0.105	0.074	0.504	1
ICE1	13	0.07	0.983	0.818	-1	0.302	0.354	-0.226	1
ICE1	19	0.056	0.999	1	-1	0.071	0.134	-0.9	1
ICE1	2	0.089	0.886	0.328	-1	0.102	0.063	0.689	1
ICE1	3	0.056	0.999	1	-1	0.167	0.228	-0.442	1
ICE1	4	0.072	0.979	0.148	-1	0.038	0.057	-0.583	1
ICE1	5	0.139	0.405	0.146	-1	0.189	0.045	2.051	0.901
ICE1	6	0.064	0.994	0.133	-1	0.024	0.045	-0.883	1
AGFG2	12	0.116	0.631	1	-1	0.75	0.688	0.124	1
AGFG2	9	0.116	0.631	0.5	-1	0.25	0.312	-0.319	1
ATAD2B	1	0.155	0.274	0.207	1	0.139	0.096	0.52	0.73
ATAD2B	10	0.16	0.246	0.125	1	0.042	0.026	0.674	0.684
ATAD2B	11	0.16	0.246	0.111	1	0.026	0.019	0.471	0.684
ATAD2B	12	0.187	0.115	0.5	1	0.112	0.117	-0.055	0.44
ATAD2B	13	0.169	0.19	0.121	1	0.028	0.03	-0.106	0.59
ATAD2B	14	0.204	0.066	0.121	1	0.043	0.049	-0.184	0.318
ATAD2B	15	0.204	0.066	0.012	1	0.001	0.009	-1.998	0.318
ATAD2B	16	0.171	0.182	0.167	1	0.063	0.064	-0.026	0.573
ATAD2B	17	0.154	0.281	0.008	1	0.003	0.003	0.224	0.738
ATAD2B	2	0.218	0.042	0.147	1	0.1	0.115	-0.201	0.242
ATAD2B	21	0.266	0.006	0.017	1	0.005	0.015	-1.317	0.074
ATAD2B	28	0.187	0.115	0.5	1	0.084	0.093	-0.152	0.44
ATAD2B	3	0.178	0.149	0.164	1	0.076	0.063	0.274	0.514
ATAD2B	4	0.196	0.085	0.222	1	0.121	0.114	0.082	0.371
ATAD2B	5	0.217	0.044	0.066	1	0.036	0.05	-0.463	0.246
ATAD2B	6	0.222	0.036	0.091	1	0.031	0.053	-0.733	0.219
ATAD2B	7	0.241	0.018	0.002	1	0.001	0.013	-2.539	0.14
ATAD2B	8	0.178	0.149	0.094	1	0.041	0.033	0.309	0.514
ATAD2B	9	0.204	0.068	0.125	1	0.044	0.037	0.241	0.323
POLR1B	1	0.091	0.872	0.135	1	0.069	0.088	-0.348	1
POLR1B	10	0.063	0.995	0.067	1	0.028	0.027	0.014	1
POLR1B	11	0.054	1	0.007	1	0.02	0.014	0.459	1
POLR1B	12	0.036	1	0.333	1	0.089	0.065	0.45	1
POLR1B	13	0.036	1	0.333	1	0.089	0.063	0.474	1
POLR1B	14	0.088	0.899	0.057	1	0.04	0.053	-0.378	1
POLR1B	15	0.063	0.995	0.724	1	0.152	0.178	-0.23	1
POLR1B	16	0.088	0.899	0.057	1	0.04	0.053	-0.378	1
POLR1B	2	0.052	1	0.009	1	0.091	0.084	0.128	1
POLR1B	3	0.055	0.999	0.29	1	0.128	0.119	0.104	1
POLR1B	4	0.082	0.939	0.143	1	0.058	0.069	-0.237	1
POLR1B	5	0.066	0.992	0.057	-1	0.063	0.047	0.428	1
POLR1B	6	0.061	0.997	0	1	0.051	0.048	0.097	1
POLR1B	7	0.104	0.759	0.067	1	0.043	0.05	-0.219	1
POLR1B	8	0.111	0.686	0.039	1	0.032	0.036	-0.153	1
POLR1B	9	0.055	0.999	0.028	1	0.006	0.006	-0.011	1
SPAG5	1	0.178	0.149	0.265	-1	0.299	0.127	1.232	0.514
SPAG5	16	0.048	1	0.004	1	0.005	0.007	-0.373	1
SPAG5	17	0.093	0.858	0.009	-1	0.005	0.005	-0.053	1
SPAG5	18	0.067	0.99	0	1	0.007	0.007	-0.059	1
SPAG5	2	0.174	0.169	0.154	-1	0.219	0.133	0.715	0.551
SPAG5	24	0.134	0.445	0.002	1	0.003	0.015	-1.969	0.944
SPAG5	3	0.163	0.224	0.202	1	0.215	0.387	-0.847	0.65
SPAG5	4	0.094	0.85	0.191	-1	0.12	0.122	-0.023	1
SPAG5	5	0.145	0.353	0.042	1	0.04	0.062	-0.602	0.836
SPAG5	6	0.138	0.413	0.018	1	0.038	0.052	-0.449	0.91
SPAG5	7	0.145	0.353	0.022	1	0.016	0.049	-1.585	0.836
SPAG5	8	0.07	0.983	0.107	-1	0.033	0.034	-0.029	1
PCNT	1	0.115	0.64	0.573	-1	0.294	0.153	0.938	1
PCNT	10	0.072	0.979	0.004	-1	0.004	0.005	-0.404	1
PCNT	12	0.033	1	0.285	-1	0.005	0.011	-0.997	1
PCNT	13	0.071	0.981	0	-1	0.015	0.014	0.111	1
PCNT	2	0.079	0.952	0	1	0.13	0.168	-0.371	1
PCNT	3	0.089	0.886	0.405	-1	0.202	0.174	0.216	1
PCNT	38	0.066	0.992	0.093	-1	0.03	0.016	0.862	1
PCNT	39	0.033	1	0.25	-1	0.009	0.015	-0.691	1
PCNT	4	0.066	0.992	0.143	-1	0.054	0.049	0.13	1
PCNT	40	0.033	1	0.4	-1	0.009	0.021	-1.158	1
PCNT	41	0.033	1	0.5	-1	0.005	0.022	-1.91	1
PCNT	42	0.05	1	0.071	-1	0.004	0.006	-0.434	1
PCNT	43	0.041	1	0.07	-1	0.004	0.008	-0.77	1
PCNT	44	0.038	1	0.002	-1	0.002	0.006	-1.188	1
PCNT	45	0.033	1	0.19	-1	0.006	0.017	-1.354	1
PCNT	46	0.039	1	0.082	-1	0.024	0.048	-0.981	1
PCNT	47	0.075	0.971	0.095	1	0.059	0.096	-0.706	1
PCNT	5	0.07	0.983	0.12	-1	0.068	0.073	-0.095	1
PCNT	6	0.076	0.964	0	1	0.033	0.049	-0.542	1
PCNT	7	0.063	0.995	0.034	-1	0.014	0.016	-0.257	1
PCNT	8	0.063	0.995	0.056	-1	0.023	0.027	-0.211	1
PCNT	9	0.064	0.994	0.015	-1	0.008	0.007	0.238	1
CELSR2	1	0.136	0.429	1	1	0.156	0.118	0.405	0.926
CELSR2	10	0.154	0.281	0.113	1	0.018	0.022	-0.313	0.738
CELSR2	11	0.147	0.332	0.085	1	0.027	0.026	0.066	0.809
CELSR2	12	0.154	0.281	0.167	1	0.022	0.041	-0.828	0.738
CELSR2	16	0.136	0.429	0.333	1	0.024	0.003	2.481	0.926
CELSR2	18	0.145	0.353	0.158	1	0.009	0.023	-1.198	0.836
CELSR2	2	0.14	0.39	0.114	1	0.055	0.043	0.342	0.882
CELSR2	20	0.154	0.287	0.137	1	0.014	0.012	0.126	0.747
CELSR2	21	0.154	0.287	0.174	1	0.026	0.014	0.846	0.747
CELSR2	22	0.136	0.429	0.256	1	0.022	0.011	1.004	0.926
CELSR2	23	0.14	0.39	0.044	1	0.031	0.025	0.308	0.882
CELSR2	24	0.209	0.057	0.03	1	0.01	0.025	-1.247	0.29
CELSR2	25	0.18	0.142	0.024	1	0.002	0.006	-1.131	0.499
CELSR2	26	0.154	0.287	0.05	1	0.006	0.004	0.483	0.747
CELSR2	27	0.136	0.429	0.156	1	0.013	0.004	1.403	0.926
CELSR2	28	0.136	0.429	0.125	1	0.013	0.003	1.823	0.926
CELSR2	29	0.145	0.353	0.048	1	0.005	0.004	0.196	0.836
CELSR2	3	0.154	0.281	0.05	1	0.01	0.008	0.381	0.738
CELSR2	30	0.145	0.353	0.052	1	0.005	0.005	0.124	0.836
CELSR2	31	0.154	0.281	0.06	1	0.011	0.012	-0.185	0.738
CELSR2	32	0.146	0.346	0.055	1	0.009	0.008	0.056	0.828
CELSR2	33	0.154	0.281	0.058	1	0.009	0.008	0.084	0.738
CELSR2	34	0.195	0.09	0.489	1	0.203	0.249	-0.294	0.384
CELSR2	4	0.136	0.429	0.221	1	0.03	0.018	0.674	0.926
CELSR2	5	0.177	0.153	0.489	1	0.225	0.262	-0.218	0.521
CELSR2	6	0.154	0.281	0.06	1	0.011	0.012	-0.185	0.738
CELSR2	7	0.146	0.346	0.055	1	0.009	0.008	0.056	0.828
CELSR2	8	0.154	0.281	0.058	1	0.009	0.008	0.084	0.738
CELSR2	9	0.146	0.339	0.056	1	0.017	0.017	0.031	0.82
LIN52	1	0.135	0.437	0.012	-1	0.2	0.093	1.099	0.936
LIN52	2	0.119	0.594	0.022	-1	0.053	0.036	0.535	1
LIN52	3	0.094	0.85	0.022	-1	0.045	0.07	-0.625	1
LIN52	4	0.145	0.353	0.028	-1	0.097	0.032	1.583	0.836
LIN52	5	0.053	1	0.286	1	0.223	0.29	-0.377	1
LIN52	6	0.077	0.96	0.486	1	0.382	0.479	-0.327	1
KAT6A	1	0.154	0.281	0.461	1	0.064	0.139	-1.116	0.738
KAT6A	11	0.13	0.487	0.319	1	0.145	0.149	-0.037	0.989
KAT6A	18	0.111	0.677	0.9	1	0.452	0.442	0.033	1
KAT6A	2	0.111	0.686	1	1	0.302	0.226	0.42	1
KAT6A	3	0.121	0.575	0.031	1	0.037	0.045	-0.264	1
ATF7IP	1	0.201	0.074	0.17	1	0.087	0.073	0.24	0.341
ATF7IP	10	0.249	0.013	0.024	1	0.015	0.026	-0.742	0.114
ATF7IP	11	0.268	0.006	0.022	1	0.013	0.025	-0.889	0.071
ATF7IP	12	0.226	0.031	0.083	1	0.017	0.018	-0.102	0.198
ATF7IP	13	0.276	0.004	0.07	1	0.038	0.06	-0.637	0.055
ATF7IP	14	0.213	0.049	0.125	1	0.065	0.072	-0.152	0.266
ATF7IP	15	0.251	0.012	0.199	1	0.154	0.196	-0.345	0.109
ATF7IP	2	0.209	0.057	0.818	1	0.309	0.214	0.526	0.29
ATF7IP	3	0.209	0.057	0.235	1	0.084	0.061	0.459	0.29
ATF7IP	4	0.27	0.005	0.054	1	0.012	0.022	-0.87	0.066
ATF7IP	5	0.235	0.022	0.069	1	0.013	0.019	-0.478	0.162
ATF7IP	6	0.244	0.016	0.067	1	0.007	0.015	-0.904	0.131
ATF7IP	7	0.235	0.022	0.069	1	0.01	0.019	-0.896	0.162
ATF7IP	8	0.209	0.057	0.333	1	0.075	0.075	0.002	0.29
ATF7IP	9	0.213	0.049	0.185	1	0.102	0.106	-0.051	0.266
TARBP1	30	0.074	0.974	0.25	1	0.25	0.25	0	1
TARBP1	5	0.074	0.974	0.25	1	0.25	0.25	0	1
TARBP1	7	0.074	0.974	0.25	1	0.25	0.25	0	1
TARBP1	8	0.074	0.974	0.25	1	0.25	0.25	0	1
CASP8	10	0.056	0.999	0	-1	0.092	0.04	1.195	1
CASP8	2	0.104	0.75	0.016	1	0.001	0.27	-6.78	1
CASP8	3	0.044	1	0.167	-1	0.516	0.454	0.186	1
CASP8	7	0.055	0.999	0	-1	0.154	0.113	0.438	1
CASP8	9	0.055	0.999	0	-1	0.237	0.123	0.933	1
LUC7L	1	0.17	0.186	0.467	-1	0.271	0.234	0.211	0.582
LUC7L	10	0.159	0.251	0.087	-1	0.095	0.088	0.115	0.692
LUC7L	11	0.159	0.251	0.049	-1	0.06	0.059	0.017	0.692
LUC7L	2	0.172	0.177	0.383	-1	0.13	0.112	0.217	0.566
LUC7L	3	0.123	0.557	0.204	-1	0.08	0.091	-0.187	1
LUC7L	4	0.115	0.64	0.273	-1	0.084	0.095	-0.171	1
LUC7L	5	0.115	0.64	0.371	-1	0.079	0.09	-0.189	1
LUC7L	6	0.133	0.453	0.071	-1	0.042	0.048	-0.204	0.953
LUC7L	7	0.158	0.257	0.031	-1	0.023	0.021	0.099	0.702
LUC7L	8	0.14	0.39	0.091	-1	0.06	0.059	0.023	0.882
LUC7L	9	0.121	0.575	0.048	-1	0.076	0.102	-0.423	1
SLC35F2	1	0.09	0.879	0.084	-1	0.189	0.027	2.775	1
SLC35F2	11	0.111	0.686	0.304	1	0.231	0.338	-0.545	1
SLC35F2	2	0.104	0.759	0.038	-1	0.113	0.045	1.307	1
SLC35F2	3	0.112	0.668	0.051	-1	0.071	0.046	0.626	1
SLC35F2	4	0.138	0.413	0.071	-1	0.086	0.059	0.535	0.91
SLC35F2	5	0.096	0.835	0.088	1	0.02	0.052	-1.374	1
SLC35F2	6	0.1	0.794	0.006	1	0.016	0.044	-1.382	1
SLC35F2	7	0.061	0.997	0.133	1	0.03	0.038	-0.336	1
SLC35F2	8	0.128	0.504	0.33	1	0.244	0.352	-0.525	1
COG8	1	0.125	0.53	0.046	-1	0.174	0.151	0.197	1
COG8	2	0.237	0.021	0.294	-1	0.313	0.242	0.367	0.155
COG8	3	0.237	0.021	0.03	-1	0.135	0.115	0.229	0.155
COG8	4	0.09	0.879	0.394	1	0.282	0.311	-0.143	1
COG8	5	0.097	0.819	0.02	-1	0.006	0.008	-0.419	1
COG8	6	0.141	0.382	0.04	1	0.091	0.172	-0.908	0.873
GMFB	1	0.139	0.405	0.011	-1	0.049	0.019	1.283	0.901
GMFB	2	0.105	0.741	0.024	-1	0.038	0.012	1.539	1
GMFB	3	0.096	0.827	0.046	-1	0.048	0.025	0.902	1
GMFB	4	0.139	0.397	0.311	1	0.312	0.333	-0.093	0.892
GMFB	5	0.107	0.723	0.044	-1	0.046	0.036	0.335	1
GMFB	6	0.136	0.429	0.167	1	0.08	0.086	-0.105	0.926
GMFB	7	0.182	0.131	0.52	1	0.416	0.48	-0.206	0.477
GMFB	8	0.075	0.971	0.011	-1	0.013	0.008	0.517	1
PAAF1	1	0.156	0.269	1	-1	0.042	0.11	-1.357	0.721
PAAF1	10	0.156	0.269	0.2	-1	0.05	0.055	-0.15	0.721
PAAF1	11	0.156	0.269	0.2	-1	0.05	0.055	-0.15	0.721
PAAF1	12	0.156	0.269	0.429	-1	0.153	0.161	-0.07	0.721
PAAF1	13	0.156	0.269	0.4	-1	0.099	0.11	-0.151	0.721
PAAF1	2	0.156	0.269	0.941	-1	0.122	0.136	-0.16	0.721
PAAF1	3	0.193	0.095	0.071	-1	0.065	0.051	0.351	0.396
PAAF1	4	0.245	0.015	0.115	-1	0.114	0.067	0.748	0.128
PAAF1	5	0.213	0.049	0.104	-1	0.074	0.049	0.576	0.266
PAAF1	6	0.181	0.138	0.062	-1	0.025	0.027	-0.097	0.492
PAAF1	7	0.188	0.112	0.087	-1	0.06	0.053	0.167	0.434
PAAF1	8	0.164	0.219	0.143	-1	0.059	0.052	0.192	0.642
PAAF1	9	0.173	0.173	0.187	-1	0.087	0.073	0.252	0.559
STEAP3	2	0.102	0.777	0.092	-1	0.082	0.058	0.508	1
STEAP3	3	0.111	0.686	0.401	-1	0.224	0.144	0.631	1
STEAP3	4	0.144	0.36	0.063	-1	0.072	0.034	1.051	0.844
STEAP3	5	0.108	0.714	0.097	-1	0.143	0.112	0.356	1
STEAP3	6	0.07	0.983	1	-1	0.479	0.653	-0.445	1
CHEK2	1	0.084	0.923	0.38	1	0.506	0.615	-0.28	1
CHEK2	10	0.038	1	0.054	1	0.006	0.008	-0.454	1
CHEK2	11	0.025	1	0	1	0.008	0.01	-0.321	1
CHEK2	12	0.032	1	0.016	1	0.007	0.009	-0.347	1
CHEK2	13	0.03	1	0.013	1	0.003	0.003	-0.2	1
CHEK2	14	0.031	1	0.02	1	0.006	0.006	-0.079	1
CHEK2	16	0.031	1	0.04	1	0.011	0.012	-0.106	1
CHEK2	2	0.119	0.594	0.016	-1	0.108	0.019	2.477	1
CHEK2	3	0.054	0.999	0.039	1	0.041	0.039	0.084	1
CHEK2	4	0.044	1	0.181	-1	0.107	0.1	0.097	1
CHEK2	5	0.063	0.995	0.122	-1	0.138	0.113	0.292	1
CHEK2	6	0.054	1	0.071	1	0.046	0.047	-0.049	1
CHEK2	7	0.032	1	0.021	1	0.007	0.011	-0.502	1
CHEK2	8	0.029	1	0.022	1	0.002	0.004	-0.516	1
CHEK2	9	0.029	1	0.042	1	0.005	0.006	-0.181	1
CFDP1	1	0.15	0.312	0.467	-1	0.388	0.37	0.068	0.783
CFDP1	2	0.115	0.64	0.092	1	0.17	0.16	0.091	1
CFDP1	3	0.137	0.421	0.375	-1	0.272	0.259	0.07	0.919
CFDP1	4	0.122	0.566	0.19	-1	0.077	0.078	-0.016	1
CFDP1	5	0.112	0.668	0.038	1	0.035	0.059	-0.734	1
CFDP1	6	0.081	0.944	0.333	-1	0.025	0.038	-0.616	1
CFDP1	7	0.096	0.827	0.099	-1	0.032	0.035	-0.111	1
PYCARD	1	0.152	0.299	0.545	-1	0.395	0.385	0.036	0.764
PYCARD	2	0.136	0.429	0.5	-1	0.343	0.346	-0.015	0.926
PYCARD	3	0.136	0.429	0.5	-1	0.262	0.269	-0.033	0.926
DNAJC14	1	0.138	0.413	0.148	-1	0.261	0.077	1.739	0.91
DNAJC14	2	0.07	0.983	0.599	-1	0.19	0.231	-0.278	1
DNAJC14	3	0.119	0.594	0.042	-1	0.079	0.048	0.699	1
DNAJC14	4	0.068	0.987	0.015	-1	0.009	0.021	-1.092	1
DNAJC14	5	0.079	0.952	0.005	1	0.013	0.02	-0.537	1
DNAJC14	6	0.088	0.899	0.031	-1	0.013	0.01	0.334	1
DNAJC14	7	0.068	0.989	0.288	1	0.29	0.389	-0.424	1
DNAJC14	8	0.072	0.979	0.248	1	0.145	0.204	-0.488	1
SNX4	1	0.256	0.01	0.071	-1	0.054	0.068	-0.315	0.096
SNX4	10	0.294	0.002	0.072	-1	0.034	0.028	0.234	0.033
SNX4	11	0.289	0.002	0.049	-1	0.048	0.033	0.523	0.039
SNX4	12	0.273	0.005	0.053	-1	0.044	0.034	0.369	0.061
SNX4	13	0.261	0.008	0.185	-1	0.084	0.072	0.216	0.085
SNX4	14	0.253	0.011	1	-1	0.242	0.3	-0.31	0.104
SNX4	2	0.269	0.005	0.213	-1	0.094	0.072	0.374	0.067
SNX4	3	0.31	0.001	0.117	-1	0.085	0.064	0.394	0.02
SNX4	4	0.253	0.011	0.174	-1	0.082	0.068	0.261	0.104
SNX4	5	0.253	0.011	0.174	-1	0.046	0.044	0.065	0.104
SNX4	6	0.276	0.004	0.133	-1	0.054	0.053	0.02	0.055
SNX4	7	0.253	0.011	0.333	-1	0.041	0.049	-0.258	0.104
SNX4	8	0.253	0.011	0.333	-1	0.039	0.054	-0.453	0.104
SNX4	9	0.268	0.006	0.131	-1	0.053	0.06	-0.158	0.069
ZNF761	1	0.051	1	0.707	1	0.308	0.276	0.159	1
ZNF761	2	0.082	0.934	0.5	1	0.373	0.384	-0.043	1
ZNF761	3	0.052	1	0.028	-1	0.026	0.012	1.016	1
ZNF761	4	0.05	1	0.028	-1	0.04	0.022	0.82	1
ZNF761	5	0.083	0.929	0.392	1	0.254	0.306	-0.268	1
LINC00467	1	0.159	0.251	0.817	1	0.367	0.509	-0.473	0.692
LINC00467	2	0.139	0.405	0.208	1	0.025	0.004	2.423	0.901
LINC00467	3	0.139	0.397	0.2	1	0.076	0.06	0.327	0.892
LINC00467	4	0.139	0.405	0.3	1	0.115	0.095	0.271	0.901
LINC00467	5	0.15	0.312	0.152	1	0.08	0.085	-0.08	0.783
LINC00467	6	0.139	0.405	1	1	0.338	0.247	0.449	0.901
ZNF33B	1	0.034	1	0.085	-1	0.086	0.179	-1.044	1
ZNF33B	2	0.112	0.668	0.063	-1	0.125	0.023	2.385	1
ZNF33B	3	0.068	0.989	0.036	-1	0.08	0.048	0.727	1
ZNF33B	4	0.051	1	0.5	-1	0.35	0.37	-0.08	1
ZNF33B	5	0.051	1	0.5	-1	0.359	0.38	-0.081	1
ZG16B	1	0.109	0.705	0.545	-1	0.293	0.203	0.526	1
ZG16B	2	0.104	0.75	0.275	-1	0.217	0.243	-0.162	1
ZG16B	3	0.082	0.939	0.46	-1	0.316	0.364	-0.203	1
ZG16B	4	0.089	0.893	0.229	-1	0.173	0.19	-0.128	1
USP10	1	0.17	0.186	0.296	1	0.122	0.131	-0.103	0.582
USP10	10	0.198	0.081	0.009	1	0.017	0.019	-0.13	0.359
USP10	11	0.347	0	0.049	1	0.06	0.087	-0.539	0.006
USP10	12	0.277	0.004	0.023	1	0.024	0.028	-0.255	0.054
USP10	14	0.347	0	0.049	1	0.06	0.087	-0.539	0.006
USP10	15	0.223	0.035	0.025	1	0.025	0.028	-0.199	0.215
USP10	2	0.192	0.098	0.079	-1	0.091	0.074	0.303	0.403
USP10	3	0.144	0.36	0.339	1	0.228	0.216	0.079	0.844
USP10	4	0.154	0.287	0.1	1	0.063	0.057	0.134	0.747
USP10	5	0.158	0.257	0.294	-1	0.267	0.219	0.285	0.702
USP10	6	0.217	0.044	0.005	1	0.006	0.006	0.057	0.246
USP10	7	0.242	0.017	0.012	1	0.013	0.015	-0.207	0.137
USP10	8	0.216	0.045	0.019	1	0.009	0.011	-0.283	0.251
USP10	9	0.234	0.023	0.025	1	0.017	0.022	-0.344	0.165
MRPS18B	1	0.122	0.566	0.181	-1	0.11	0.086	0.357	1
MRPS18B	2	0.173	0.173	0.063	-1	0.141	0.102	0.471	0.559
MRPS18B	3	0.172	0.177	0.157	-1	0.121	0.083	0.545	0.566
MRPS18B	4	0.241	0.018	0.068	-1	0.095	0.058	0.691	0.14
MRPS18B	5	0.188	0.112	0.058	-1	0.081	0.055	0.544	0.434
MRPS18B	6	0.12	0.585	0.048	-1	0.087	0.07	0.304	1
MRPS18B	7	0.166	0.209	0.596	1	0.364	0.546	-0.582	0.625
STIP1	1	0.111	0.686	1	-1	0.091	0.11	-0.274	1
STIP1	10	0.182	0.135	0.032	-1	0.033	0.032	0.043	0.485
STIP1	13	0.144	0.36	0.107	-1	0.047	0.045	0.073	0.844
STIP1	14	0.167	0.204	0.115	-1	0.125	0.107	0.231	0.617
STIP1	2	0.194	0.093	0.168	-1	0.142	0.144	-0.017	0.391
STIP1	3	0.146	0.346	0.144	-1	0.122	0.127	-0.059	0.828
STIP1	4	0.152	0.299	0.277	-1	0.175	0.177	-0.018	0.764
STIP1	5	0.171	0.182	0.174	-1	0.17	0.17	-0.001	0.573
STIP1	6	0.258	0.009	0.026	-1	0.018	0.016	0.14	0.091
STIP1	7	0.221	0.037	0.026	-1	0.024	0.022	0.14	0.224
STIP1	8	0.174	0.169	0.038	-1	0.029	0.026	0.119	0.551
STIP1	9	0.127	0.513	0.068	-1	0.025	0.025	0.005	1
CSRNP1	1	0.046	1	0.114	-1	0.046	0.035	0.401	1
CSRNP1	2	0.057	0.999	0	-1	0.223	0.153	0.547	1
CSRNP1	3	0.06	0.998	0.056	-1	0.084	0.053	0.642	1
CSRNP1	4	0.047	1	0.292	1	0.054	0.123	-1.187	1
CSRNP1	5	0.032	1	0	1	0.593	0.636	-0.101	1
PRKAB1	1	0.173	0.173	0.337	-1	0.319	0.282	0.177	0.559
PRKAB1	2	0.108	0.714	0.314	-1	0.236	0.228	0.049	1
PRKAB1	3	0.106	0.732	0.118	-1	0.066	0.059	0.14	1
PRKAB1	4	0.084	0.923	0.056	-1	0.047	0.046	0.028	1
PRKAB1	5	0.075	0.967	0.083	-1	0.009	0.009	0.053	1
PRKAB1	6	0.075	0.967	0.083	-1	0.012	0.012	0.019	1
PRKAB1	7	0.082	0.939	0.325	-1	0.186	0.217	-0.225	1
PRKAB1	8	0.073	0.976	0.051	1	0.126	0.147	-0.222	1
HSPA8	1	0.317	0.001	0.148	-1	0.15	0.122	0.299	0.016
HSPA8	2	0.325	0	0.214	-1	0.206	0.181	0.189	0.012
HSPA8	3	0.342	0	0.166	-1	0.209	0.168	0.312	0.007
HSPA8	4	0.214	0.048	0.217	-1	0.217	0.205	0.081	0.261
HSPA8	5	0.11	0.696	0.089	1	0.09	0.094	-0.057	1
HSPA8	6	0.317	0.001	0.023	1	0.025	0.045	-0.831	0.016
HSPA8	7	0.238	0.02	0.004	1	0.007	0.011	-0.544	0.152
HSPA8	8	0.317	0.001	0.061	1	0.07	0.128	-0.866	0.016
HSPA8	9	0.317	0.001	0.023	1	0.025	0.045	-0.831	0.016
TTC39A	1	0.149	0.319	0.031	-1	0.066	0.045	0.552	0.791
TTC39A	10	0.12	0.585	0.021	-1	0.014	0.013	0.105	1
TTC39A	11	0.102	0.777	1	-1	0.028	0.076	-1.382	1
TTC39A	12	0.11	0.696	0.036	-1	0.024	0.028	-0.186	1
TTC39A	13	0.11	0.696	0.135	-1	0.021	0.028	-0.381	1
TTC39A	16	0.118	0.603	0.05	-1	0.008	0.009	-0.105	1
TTC39A	17	0.117	0.621	0.165	-1	0.06	0.071	-0.241	1
TTC39A	18	0.109	0.705	0.75	-1	0.222	0.294	-0.405	1
TTC39A	2	0.19	0.104	0.072	-1	0.104	0.073	0.496	0.415
TTC39A	3	0.167	0.204	0.117	-1	0.097	0.073	0.409	0.617
TTC39A	4	0.116	0.631	0.128	-1	0.075	0.074	0.013	1
TTC39A	5	0.204	0.068	0.077	-1	0.079	0.055	0.508	0.323
TTC39A	6	0.191	0.101	0.133	-1	0.099	0.077	0.371	0.409
TTC39A	7	0.175	0.161	0.051	-1	0.051	0.043	0.224	0.538
TTC39A	8	0.139	0.397	0.037	-1	0.03	0.026	0.207	0.892
TTC39A	9	0.169	0.19	0.024	-1	0.021	0.015	0.44	0.59
SNRPD2	1	0.411	0	0.177	-1	0.331	0.199	0.733	0.001
SNRPD2	2	0.382	0	0.257	-1	0.287	0.224	0.355	0.002
SNRPD2	3	0.356	0	0.395	1	0.279	0.386	-0.47	0.004
SNRPD2	4	0.369	0	0.211	1	0.104	0.191	-0.876	0.003
COG2	1	0.039	1	0.057	1	0.054	0.07	-0.375	1
COG2	10	0.061	0.997	0.018	1	0.08	0.091	-0.181	1
COG2	11	0.076	0.964	0.006	1	0.016	0.032	-0.926	1
COG2	12	0.054	1	0.042	1	0.017	0.028	-0.633	1
COG2	13	0.048	1	0.021	-1	0.012	0.014	-0.176	1
COG2	14	0.059	0.998	0.013	-1	0.004	0.003	0.207	1
COG2	15	0.037	1	0.023	1	0.014	0.016	-0.185	1
COG2	16	0.044	1	0.018	-1	0.019	0.02	-0.027	1
COG2	17	0.103	0.768	0.028	-1	0.039	0.037	0.08	1
COG2	18	0.13	0.487	0.267	-1	0.375	0.223	0.746	0.989
COG2	19	0.107	0.723	0.114	-1	0.103	0.065	0.668	1
COG2	2	0.056	0.999	0.104	1	0.071	0.095	-0.423	1
COG2	3	0.054	0.999	0.05	1	0.042	0.055	-0.386	1
COG2	4	0.036	1	0.004	-1	0.021	0.016	0.397	1
COG2	5	0.082	0.939	0.021	1	0.035	0.033	0.068	1
COG2	6	0.056	0.999	0.019	1	0.021	0.022	-0.032	1
COG2	7	0.07	0.983	0.05	1	0.02	0.031	-0.625	1
COG2	8	0.107	0.723	0.064	1	0.038	0.111	-1.512	1
COG2	9	0.089	0.886	0.034	1	0.018	0.039	-1.09	1
LZTS2	1	0.094	0.85	0.333	-1	0.079	0.076	0.039	1
LZTS2	2	0.094	0.85	0.667	-1	0.257	0.203	0.338	1
LZTS2	3	0.111	0.686	0.5	-1	0.216	0.181	0.254	1
LZTS2	4	0.094	0.85	1	-1	0.449	0.54	-0.265	1
CLPB	1	0.144	0.36	0.196	-1	0.215	0.163	0.395	0.844
CLPB	10	0.101	0.785	0.024	1	0.007	0.018	-1.252	1
CLPB	11	0.096	0.835	0.028	-1	0.011	0.016	-0.468	1
CLPB	12	0.084	0.923	0.128	-1	0.029	0.036	-0.305	1
CLPB	13	0.103	0.768	0.012	1	0.004	0.014	-1.457	1
CLPB	14	0.084	0.923	0.2	-1	0.03	0.041	-0.423	1
CLPB	15	0.084	0.923	0.154	-1	0.027	0.033	-0.279	1
CLPB	16	0.118	0.612	0.375	-1	0.392	0.361	0.122	1
CLPB	18	0.098	0.811	0.05	-1	0.02	0.028	-0.485	1
CLPB	2	0.179	0.145	0.056	-1	0.05	0.033	0.595	0.506
CLPB	3	0.11	0.696	0.066	-1	0.055	0.049	0.161	1
CLPB	4	0.097	0.819	0.081	-1	0.03	0.035	-0.223	1
CLPB	5	0.092	0.865	0.063	-1	0.015	0.017	-0.166	1
CLPB	6	0.084	0.923	0.278	-1	0.039	0.051	-0.372	1
CLPB	7	0.084	0.923	0.1	-1	0.017	0.025	-0.531	1
CLPB	8	0.084	0.923	0.2	-1	0.025	0.039	-0.591	1
CLPB	9	0.084	0.923	0.128	-1	0.033	0.042	-0.346	1
PLBD1	1	0.036	1	0.083	-1	0.084	0.085	-0.012	1
PLBD1	10	0.035	1	0.027	-1	0.103	0.128	-0.317	1
PLBD1	3	0.061	0.997	0.128	-1	0.153	0.14	0.125	1
PLBD1	5	0.036	1	0.083	-1	0.084	0.085	-0.012	1
PLBD1	6	0.028	1	0.23	-1	0.199	0.193	0.042	1
PLBD1	7	0.029	1	0.147	-1	0.115	0.108	0.083	1
PLBD1	8	0.061	0.997	0.128	-1	0.153	0.14	0.125	1
PLBD1	9	0.035	1	0.066	-1	0.11	0.121	-0.135	1
GPN3	1	0.133	0.453	0.444	-1	0.296	0.249	0.25	0.953
GPN3	2	0.095	0.843	0.6	-1	0.111	0.136	-0.289	1
GPN3	3	0.111	0.677	0.226	-1	0.168	0.175	-0.055	1
GPN3	4	0.168	0.2	0.221	-1	0.149	0.146	0.028	0.608
GPN3	5	0.118	0.603	0.103	-1	0.038	0.044	-0.199	1
GPN3	7	0.119	0.594	0.062	-1	0.052	0.047	0.142	1
GPN3	8	0.13	0.487	0.153	-1	0.186	0.204	-0.132	0.989
SFT2D2	1	0.186	0.118	0.18	1	0.121	0.064	0.902	0.447
SFT2D2	2	0.175	0.165	0.25	1	0.036	0.016	1.096	0.544
SFT2D2	3	0.176	0.157	0.147	1	0.083	0.051	0.683	0.529
SFT2D2	4	0.211	0.054	0.208	1	0.108	0.088	0.285	0.28
SFT2D2	5	0.229	0.028	0.155	1	0.088	0.076	0.214	0.187
SFT2D2	6	0.249	0.013	0.122	1	0.078	0.08	-0.043	0.114
SFT2D2	7	0.216	0.045	0.248	1	0.165	0.16	0.046	0.251
SFT2D2	8	0.266	0.006	0.75	1	0.322	0.465	-0.529	0.074
TMX1	1	0.161	0.24	0.108	-1	0.092	0.087	0.08	0.675
TMX1	2	0.133	0.453	0.267	-1	0.053	0.057	-0.11	0.953
TMX1	3	0.294	0.002	0.079	-1	0.156	0.056	1.459	0.033
TMX1	4	0.198	0.081	0.157	-1	0.09	0.07	0.36	0.359
TMX1	5	0.145	0.353	0.079	-1	0.047	0.056	-0.251	0.836
TMX1	6	0.169	0.19	0.121	-1	0.096	0.086	0.154	0.59
TMX1	7	0.153	0.293	0.108	-1	0.076	0.084	-0.136	0.756
TMX1	8	0.132	0.461	0.778	-1	0.39	0.504	-0.369	0.962
ZNHIT6	1	0.106	0.732	0.708	1	0.212	0.17	0.317	1
ZNHIT6	10	0.105	0.741	0.529	1	0.268	0.292	-0.122	1
ZNHIT6	11	0.114	0.649	0.5	1	0.251	0.273	-0.122	1
ZNHIT6	2	0.132	0.47	0.222	1	0.085	0.07	0.277	0.972
ZNHIT6	3	0.124	0.548	0.097	1	0.04	0.035	0.207	1
ZNHIT6	4	0.105	0.741	0.164	1	0.047	0.029	0.693	1
ZNHIT6	5	0.114	0.649	0.089	1	0.029	0.023	0.327	1
ZNHIT6	6	0.149	0.319	0.097	1	0.028	0.041	-0.525	0.791
ZNHIT6	7	0.14	0.39	0.069	1	0.013	0.025	-0.879	0.882
ZNHIT6	8	0.141	0.382	0.042	1	0.013	0.025	-0.953	0.873
ZNHIT6	9	0.141	0.382	0.033	1	0.014	0.017	-0.316	0.873
C12orf45	1	0.195	0.09	0.588	-1	0.329	0.312	0.076	0.384
C12orf45	2	0.195	0.09	0.236	-1	0.101	0.112	-0.136	0.384
C12orf45	3	0.203	0.07	0.4	-1	0.268	0.268	0.001	0.33
C12orf45	4	0.217	0.044	0.4	-1	0.302	0.309	-0.034	0.246
PAXIP1	13	0.099	0.802	0.2	-1	0.025	0.103	-1.998	1
PAXIP1	17	0.124	0.548	0.347	-1	0.381	0.118	1.681	1
PAXIP1	18	0.099	0.802	0.7	-1	0.205	0.169	0.279	1
PAXIP1	20	0.099	0.802	0.6	-1	0.098	0.135	-0.458	1
PAXIP1	21	0.099	0.802	0.6	-1	0.075	0.31	-2.026	1
PAXIP1	22	0.099	0.802	0.2	-1	0.025	0.103	-1.998	1
PAXIP1	9	0.124	0.548	0.173	-1	0.19	0.061	1.63	1
BOP1	1	0.076	0.964	0.105	-1	0.142	0.124	0.194	1
BOP1	10	0.2	0.076	0.032	1	0.016	0.026	-0.725	0.347
BOP1	11	0.141	0.382	0	1	0.025	0.033	-0.371	0.873
BOP1	12	0.149	0.319	0.021	1	0.029	0.036	-0.293	0.791
BOP1	13	0.175	0.165	0.053	1	0.062	0.071	-0.198	0.544
BOP1	14	0.154	0.287	0	1	0.046	0.059	-0.354	0.747
BOP1	15	0.138	0.413	0.025	1	0.091	0.11	-0.271	0.91
BOP1	16	0.16	0.246	0.079	1	0.131	0.185	-0.497	0.684
BOP1	2	0.089	0.893	0.225	-1	0.222	0.174	0.344	1
BOP1	3	0.147	0.332	0.056	-1	0.065	0.029	1.118	0.809
BOP1	4	0.074	0.974	0.018	-1	0.032	0.018	0.814	1
BOP1	5	0.066	0.992	0.06	1	0.014	0.01	0.528	1
BOP1	6	0.075	0.967	0.084	1	0.022	0.021	0.065	1
BOP1	7	0.075	0.971	0.208	1	0.044	0.036	0.272	1
BOP1	8	0.088	0.899	0.024	1	0.035	0.039	-0.173	1
BOP1	9	0.099	0.802	0.034	1	0.025	0.028	-0.157	1
TAF6	1	0.139	0.397	0.147	-1	0.128	0.119	0.1	0.892
TAF6	10	0.161	0.24	0.075	-1	0.076	0.054	0.473	0.675
TAF6	11	0.113	0.658	0.02	-1	0.036	0.048	-0.397	1
TAF6	12	0.12	0.585	0.094	-1	0.062	0.058	0.092	1
TAF6	13	0.154	0.281	0.081	-1	0.053	0.064	-0.271	0.738
TAF6	14	0.117	0.621	0.056	-1	0.082	0.046	0.817	1
TAF6	15	0.092	0.865	1	-1	0.182	0.282	-0.632	1
TAF6	2	0.113	0.658	0.1	-1	0.066	0.063	0.07	1
TAF6	3	0.117	0.621	0.163	-1	0.032	0.03	0.128	1
TAF6	4	0.092	0.865	0.438	-1	0.056	0.065	-0.211	1
TAF6	5	0.108	0.714	0.143	-1	0.042	0.044	-0.046	1
TAF6	6	0.139	0.405	0.065	-1	0.041	0.035	0.219	0.901
TAF6	7	0.209	0.057	0.02	-1	0.034	0.02	0.738	0.29
TAF6	8	0.236	0.022	0.048	-1	0.058	0.033	0.785	0.159
TAF6	9	0.175	0.165	0.032	-1	0.053	0.04	0.406	0.544
RARG	1	0.104	0.75	0.067	-1	0.089	0.03	1.513	1
RARG	10	0.074	0.974	0	1	0.228	0.263	-0.209	1
RARG	2	0.079	0.952	0.098	1	0.087	0.094	-0.12	1
RARG	3	0.082	0.939	0.045	1	0.072	0.076	-0.091	1
RARG	4	0.064	0.994	0.211	-1	0.058	0.051	0.168	1
RARG	5	0.04	1	0.056	1	0.022	0.032	-0.502	1
RARG	6	0.06	0.998	0.064	-1	0.048	0.039	0.272	1
RARG	7	0.095	0.843	0.113	-1	0.07	0.06	0.222	1
RARG	8	0.072	0.979	0.252	-1	0.1	0.09	0.151	1
RARG	9	0.074	0.974	0	1	0.228	0.263	-0.209	1
TMEM167A	1	0.228	0.029	0.295	-1	0.108	0.088	0.28	0.191
TMEM167A	2	0.228	0.029	0.364	-1	0.255	0.274	-0.103	0.191
TMEM167A	3	0.22	0.039	0.273	-1	0.135	0.159	-0.232	0.228
TMEM167A	4	0.254	0.011	0.744	-1	0.345	0.321	0.106	0.102
TMEM167A	5	0.253	0.011	0.273	-1	0.157	0.158	-0.009	0.104
PTPRJ	1	0.178	0.149	0.05	1	0.019	0.074	-1.942	0.514
PTPRJ	10	0.132	0.47	0.5	1	0.122	0.024	2.316	0.972
PTPRJ	2	0.16	0.246	0.008	1	0.002	0.004	-0.467	0.684
PTPRJ	3	0.147	0.332	0.094	1	0.075	0.079	-0.073	0.809
PTPRJ	4	0.19	0.104	0.125	1	0.103	0.113	-0.136	0.415
PTPRJ	5	0.153	0.293	0.178	1	0.089	0.104	-0.229	0.756
PTPRJ	6	0.154	0.281	0.134	1	0.088	0.092	-0.049	0.738
PTPRJ	7	0.232	0.025	0.167	1	0.092	0.149	-0.686	0.176
PTPRJ	8	0.199	0.079	0.183	1	0.151	0.222	-0.553	0.353
PTPRJ	9	0.132	0.461	0.5	1	0.258	0.139	0.884	0.962
BAG2	1	0.167	0.204	0.1	-1	0.068	0.062	0.133	0.617
BAG2	2	0.16	0.246	0.5	-1	0.035	0.066	-0.912	0.684
BAG2	3	0.16	0.246	1	-1	0.897	0.872	0.041	0.684
SYNGR3	1	0.146	0.339	0.188	1	0.057	0.117	-1.014	0.82
SYNGR3	2	0.12	0.585	0.253	1	0.112	0.072	0.624	1
SYNGR3	3	0.196	0.088	0.422	1	0.399	0.413	-0.05	0.378
SYNGR3	4	0.135	0.437	0.454	1	0.431	0.398	0.118	0.936
ZNF664	1	0.28	0.003	0.243	1	0.056	0.089	-0.646	0.05
ZNF664	2	0.244	0.016	0.077	1	0.086	0.083	0.041	0.131
ZNF664	3	0.268	0.006	0.071	-1	0.158	0.098	0.679	0.071
ZNF664	4	0.272	0.005	0.106	-1	0.121	0.064	0.924	0.062
ZNF664	5	0.403	0	0.5	1	0.44	0.501	-0.187	0.001
ZNF664	6	0.443	0	0.175	1	0.139	0.166	-0.25	0
CSE1L	1	0.297	0.001	0.05	-1	0.092	0.066	0.466	0.03
CSE1L	10	0.389	0	0.023	1	0.011	0.027	-1.273	0.002
CSE1L	11	0.331	0	0.023	1	0.008	0.021	-1.274	0.01
CSE1L	12	0.372	0	0.026	1	0.014	0.03	-1.026	0.003
CSE1L	13	0.225	0.033	0.017	1	0.009	0.017	-0.8	0.207
CSE1L	14	0.299	0.001	0.008	1	0.008	0.019	-1.066	0.028
CSE1L	15	0.356	0	0.015	1	0.011	0.025	-1.135	0.004
CSE1L	16	0.365	0	0.011	1	0.008	0.019	-1.154	0.003
CSE1L	17	0.337	0	0.022	1	0.012	0.022	-0.904	0.008
CSE1L	18	0.317	0.001	0.012	1	0.014	0.025	-0.797	0.016
CSE1L	19	0.346	0	0.029	1	0.016	0.028	-0.768	0.006
CSE1L	2	0.279	0.004	0.052	-1	0.081	0.059	0.45	0.051
CSE1L	20	0.316	0.001	0.012	1	0.011	0.019	-0.706	0.017
CSE1L	21	0.32	0	0.013	1	0.007	0.013	-0.693	0.015
CSE1L	22	0.355	0	0.015	1	0.008	0.015	-0.926	0.004
CSE1L	23	0.389	0	0.007	1	0.01	0.023	-1.084	0.002
CSE1L	24	0.337	0	0.033	1	0.052	0.079	-0.59	0.008
CSE1L	25	0.341	0	0.022	1	0.029	0.046	-0.658	0.007
CSE1L	3	0.336	0	0.161	-1	0.14	0.08	0.807	0.009
CSE1L	4	0.296	0.002	0.155	-1	0.131	0.083	0.664	0.031
CSE1L	5	0.327	0	0.166	-1	0.162	0.106	0.604	0.012
CSE1L	6	0.213	0.049	0.076	-1	0.096	0.088	0.133	0.266
CSE1L	7	0.204	0.068	0.043	-1	0.045	0.041	0.136	0.323
CSE1L	8	0.333	0	0.009	1	0.01	0.023	-1.134	0.01
CSE1L	9	0.375	0	0.018	1	0.015	0.028	-0.854	0.002
ARHGEF17	1	0.084	0.923	0.25	1	0.243	0.261	-0.098	1
ARHGEF17	15	0.09	0.879	0.286	1	0.056	0.04	0.466	1
ARHGEF17	16	0.073	0.976	0.36	1	0.055	0.011	2.175	1
ARHGEF17	17	0.082	0.939	0.08	1	0.015	0.013	0.128	1
ARHGEF17	19	0.073	0.976	0.25	1	0.05	0.011	2.103	1
ARHGEF17	2	0.073	0.976	0.25	1	0.064	0.008	2.791	1
ARHGEF17	20	0.073	0.976	0.25	1	0.064	0.008	2.791	1
ARHGEF17	21	0.122	0.566	0.219	1	0.295	0.493	-0.741	1
ARHGEF17	3	0.076	0.964	0.219	1	0.157	0.153	0.037	1
RASD1	1	0.101	0.785	0.278	-1	0.229	0.163	0.493	1
RASD1	2	0.18	0.142	0.692	1	0.771	0.837	-0.12	0.499
CEP41	1	0.133	0.453	1	-1	0.155	0.226	-0.538	0.953
CEP41	10	0.141	0.382	0.182	-1	0.097	0.095	0.024	0.873
CEP41	11	0.141	0.382	0.333	-1	0.159	0.142	0.158	0.873
CEP41	12	0.133	0.453	0.231	-1	0.081	0.087	-0.103	0.953
CEP41	2	0.158	0.257	0.222	-1	0.118	0.069	0.764	0.702
CEP41	3	0.141	0.382	0.077	-1	0.041	0.049	-0.235	0.873
CEP41	4	0.133	0.453	0.333	-1	0.017	0.03	-0.805	0.953
CEP41	5	0.146	0.346	0.05	-1	0.043	0.047	-0.127	0.828
CEP41	6	0.136	0.429	0.022	-1	0.034	0.029	0.209	0.926
CEP41	7	0.158	0.257	0.177	-1	0.107	0.098	0.117	0.702
CEP41	8	0.145	0.353	0.016	-1	0.02	0.015	0.398	0.836
CEP41	9	0.175	0.165	0.189	-1	0.128	0.112	0.195	0.544
SAP30BP	1	0.199	0.079	0.304	-1	0.302	0.238	0.344	0.353
SAP30BP	10	0.203	0.07	0.006	1	0.091	0.142	-0.636	0.33
SAP30BP	11	0.203	0.07	0.006	1	0.065	0.097	-0.581	0.33
SAP30BP	12	0.202	0.072	0.019	1	0.015	0.021	-0.435	0.335
SAP30BP	2	0.176	0.157	0.181	-1	0.156	0.146	0.092	0.529
SAP30BP	3	0.125	0.539	0.102	-1	0.074	0.078	-0.091	1
SAP30BP	4	0.082	0.939	0.078	-1	0.077	0.08	-0.053	1
SAP30BP	5	0.134	0.445	0.059	-1	0.062	0.043	0.499	0.944
SAP30BP	6	0.166	0.209	0.094	-1	0.085	0.077	0.133	0.625
SAP30BP	7	0.076	0.964	0.06	1	0.054	0.051	0.088	1
SAP30BP	8	0.176	0.157	0.003	1	0.02	0.026	-0.377	0.529
MKRN2	1	0.198	0.081	0.011	1	0.012	0.018	-0.539	0.359
MKRN2	2	0.278	0.004	0	1	0.045	0.077	-0.768	0.052
MKRN2	3	0.218	0.041	0.006	1	0.016	0.034	-1.099	0.237
MKRN2	4	0.192	0.098	0.011	1	0.014	0.024	-0.707	0.403
MKRN2	5	0.229	0.028	0.02	1	0.021	0.038	-0.785	0.187
MKRN2	6	0.196	0.088	0.017	1	0.009	0.017	-0.762	0.378
MKRN2	7	0.296	0.002	0.099	1	0.064	0.125	-0.947	0.031
MKRN2	8	0.139	0.405	0.658	-1	0.518	0.449	0.206	0.901
MKRN2	9	0.246	0.014	0.333	-1	0.301	0.219	0.454	0.123
FKBP15	1	0.127	0.513	0.038	-1	0.054	0.026	1.038	1
FKBP15	10	0.136	0.429	0.002	-1	0.036	0.014	1.279	0.926
FKBP15	11	0.113	0.658	0.016	-1	0.018	0.006	1.416	1
FKBP15	12	0.095	0.843	0.006	-1	0.024	0.009	1.343	1
FKBP15	13	0.128	0.504	0.008	-1	0.022	0.007	1.586	1
FKBP15	14	0.112	0.668	0	-1	0.057	0.014	2.002	1
FKBP15	15	0.131	0.478	0.007	-1	0.022	0.004	2.234	0.98
FKBP15	16	0.089	0.886	0.008	-1	0.02	0.003	2.317	1
FKBP15	17	0.084	0.923	0.125	1	0.014	0.009	0.567	1
FKBP15	18	0.093	0.858	0.125	1	0.016	0.018	-0.112	1
FKBP15	19	0.076	0.964	0.125	1	0.022	0.019	0.218	1
FKBP15	2	0.111	0.677	0.13	1	0.049	0.08	-0.688	1
FKBP15	20	0.067	0.99	0.5	1	0.032	0.01	1.538	1
FKBP15	21	0.067	0.99	0.5	1	0.024	0.005	2.137	1
FKBP15	22	0.076	0.964	0.067	1	0.009	0.008	0.24	1
FKBP15	23	0.075	0.967	0.095	1	0.011	0.009	0.307	1
FKBP15	24	0.076	0.964	0.05	1	0.008	0.006	0.327	1
FKBP15	25	0.067	0.99	0.095	1	0.01	0.004	1.003	1
FKBP15	26	0.107	0.723	0.083	1	0.045	0.053	-0.236	1
FKBP15	27	0.076	0.964	0.119	1	0.022	0.014	0.566	1
FKBP15	28	0.264	0.007	0.538	1	0.221	0.537	-1.278	0.077
FKBP15	3	0.176	0.157	0	-1	0.045	0.018	1.249	0.529
FKBP15	4	0.168	0.195	0.008	-1	0.034	0.017	0.99	0.599
FKBP15	5	0.135	0.437	0.01	-1	0.043	0.021	1.011	0.936
FKBP15	6	0.076	0.964	0.106	1	0.031	0.018	0.743	1
FKBP15	7	0.076	0.964	0.15	1	0.043	0.025	0.749	1
FKBP15	8	0.095	0.843	0.008	-1	0.021	0.017	0.31	1
FKBP15	9	0.119	0.594	0	-1	0.045	0.03	0.598	1
MLEC	1	0.359	0	0.292	1	0.238	0.29	-0.282	0.004
MLEC	2	0.38	0	0.15	1	0.138	0.178	-0.366	0.002
MLEC	3	0.232	0.025	0.181	1	0.176	0.179	-0.029	0.176
MLEC	4	0.168	0.2	0.022	1	0.03	0.03	0.008	0.608
MLEC	5	0.174	0.169	0.336	-1	0.419	0.324	0.37	0.551
PPP1R11	1	0.223	0.035	0.403	-1	0.267	0.121	1.131	0.215
PPP1R11	2	0.239	0.019	0.5	1	0.674	0.849	-0.334	0.145
PPP1R11	3	0.185	0.121	0.019	-1	0.059	0.029	1.003	0.454
MKLN1	1	0.186	0.118	0.786	1	0.237	0.139	0.758	0.447
MKLN1	10	0.161	0.235	0.136	1	0.039	0.031	0.304	0.667
MKLN1	11	0.16	0.246	0.5	1	0.041	0.021	0.955	0.684
MKLN1	12	0.177	0.153	0.143	1	0.016	0.016	0.065	0.521
MKLN1	13	0.181	0.138	0.04	1	0.014	0.014	-0.009	0.492
MKLN1	14	0.197	0.083	0.018	1	0.004	0.009	-0.982	0.365
MKLN1	15	0.232	0.025	0.018	1	0.004	0.007	-0.677	0.176
MKLN1	16	0.183	0.128	0.007	1	0.007	0.008	-0.242	0.469
MKLN1	17	0.191	0.101	0.021	1	0.016	0.035	-1.075	0.409
MKLN1	18	0.225	0.032	0.353	1	0.167	0.305	-0.862	0.203
MKLN1	19	0.226	0.031	0.02	1	0.017	0.022	-0.313	0.198
MKLN1	2	0.195	0.09	0.3	1	0.125	0.095	0.387	0.384
MKLN1	3	0.187	0.115	0.162	1	0.036	0.036	-0.027	0.44
MKLN1	4	0.212	0.051	0.141	1	0.034	0.044	-0.342	0.27
MKLN1	5	0.186	0.118	0.375	1	0.102	0.11	-0.1	0.447
MKLN1	6	0.16	0.246	0.693	1	0.091	0.05	0.846	0.684
MKLN1	7	0.177	0.153	0.071	1	0.009	0.01	-0.135	0.521
MKLN1	8	0.162	0.23	0.071	1	0.03	0.024	0.32	0.659
MKLN1	9	0.214	0.048	0.052	1	0.01	0.024	-1.132	0.261
ID4	1	0.1	0.794	1	-1	0.218	0.206	0.082	1
ID4	3	0.1	0.794	1	-1	0.782	0.794	-0.022	1
WWOX	1	0.104	0.75	0.396	-1	0.355	0.357	-0.01	1
WWOX	11	0.073	0.976	0.217	-1	0.031	0.034	-0.153	1
WWOX	2	0.14	0.39	0.133	-1	0.098	0.089	0.143	0.882
WWOX	3	0.118	0.603	0.049	-1	0.034	0.031	0.134	1
WWOX	4	0.128	0.504	0.333	-1	0.215	0.145	0.568	1
WWOX	5	0.073	0.976	0.106	-1	0.124	0.126	-0.018	1
WWOX	6	0.068	0.987	0.056	1	0.067	0.112	-0.736	1
WWOX	7	0.081	0.944	0.105	-1	0.012	0.015	-0.246	1
WWOX	8	0.096	0.835	0.077	-1	0.022	0.025	-0.133	1
WWOX	9	0.066	0.992	0.078	-1	0.041	0.067	-0.679	1
AASDHPPT	1	0.08	0.948	0.167	-1	0.163	0.132	0.302	1
AASDHPPT	2	0.057	0.999	0.298	-1	0.327	0.371	-0.183	1
AASDHPPT	3	0.058	0.998	0.048	-1	0.083	0.11	-0.402	1
AASDHPPT	4	0.06	0.998	0.25	-1	0.106	0.114	-0.108	1
AASDHPPT	5	0.126	0.522	0.2	-1	0.126	0.082	0.618	1
AASDHPPT	6	0.076	0.964	0.108	-1	0.195	0.191	0.031	1
NIPAL1	1	0.282	0.003	1	1	0.669	0.399	0.742	0.046
NIPAL1	2	0.3	0.001	0.56	1	0.073	0.163	-1.14	0.027
NIPAL1	3	0.294	0.002	0	1	0.015	0.011	0.347	0.033
NIPAL1	5	0.302	0.001	0.044	1	0.013	0.041	-1.604	0.026
NIPAL1	6	0.282	0.003	1	1	0.23	0.385	-0.738	0.046
FIG4	1	0.094	0.85	0.219	-1	0.28	0.193	0.536	1
FIG4	10	0.063	0.995	0.31	-1	0.026	0.052	-0.97	1
FIG4	11	0.063	0.995	0.178	-1	0.01	0.03	-1.533	1
FIG4	12	0.063	0.995	0.089	-1	0.004	0.014	-1.631	1
FIG4	13	0.112	0.668	0.02	-1	0.01	0.006	0.58	1
FIG4	14	0.08	0.948	0.071	-1	0.017	0.016	0.111	1
FIG4	15	0.08	0.948	0.071	-1	0.042	0.016	1.375	1
FIG4	16	0.063	0.995	0.061	-1	0.006	0.015	-1.225	1
FIG4	17	0.079	0.952	0.036	-1	0.009	0.012	-0.305	1
FIG4	18	0.063	0.995	0.058	-1	0.002	0.009	-1.557	1
FIG4	19	0.112	0.668	0.02	-1	0.01	0.006	0.58	1
FIG4	2	0.071	0.981	0.19	-1	0.076	0.092	-0.273	1
FIG4	20	0.088	0.899	0.061	-1	0.021	0.02	0.076	1
FIG4	21	0.121	0.575	0.082	-1	0.037	0.026	0.508	1
FIG4	22	0.121	0.575	0.105	-1	0.048	0.032	0.551	1
FIG4	23	0.112	0.668	0.05	-1	0.023	0.016	0.547	1
FIG4	24	0.112	0.668	0.01	-1	0.005	0.003	0.521	1
FIG4	3	0.104	0.759	0.148	-1	0.08	0.084	-0.067	1
FIG4	4	0.096	0.827	0.178	-1	0.078	0.077	0.025	1
FIG4	5	0.085	0.918	0.061	-1	0.06	0.06	0.007	1
FIG4	6	0.095	0.843	0.086	-1	0.06	0.054	0.163	1
FIG4	7	0.079	0.952	0.174	-1	0.055	0.074	-0.403	1
FIG4	8	0.063	0.995	0.214	-1	0.013	0.035	-1.368	1
FIG4	9	0.063	0.995	0.315	-1	0.028	0.061	-1.088	1
HIPK1-AS1	1	0.036	1	0.583	-1	0.684	0.6	0.187	1
HIPK1-AS1	2	0.029	1	0.784	-1	0.316	0.4	-0.336	1
C15orf65	1	0.107	0.723	1	-1	0.113	0.331	-1.545	1
C15orf65	2	0.107	0.723	1	-1	0.887	0.669	0.407	1
MLH1	1	0.153	0.293	0.115	-1	0.131	0.077	0.76	0.756
MLH1	10	0.12	0.585	0.083	-1	0.052	0.06	-0.202	1
MLH1	11	0.126	0.522	0.031	-1	0.02	0.02	0.028	1
MLH1	12	0.131	0.478	0.143	-1	0.075	0.022	1.711	0.98
MLH1	13	0.105	0.741	0.093	-1	0.026	0.027	-0.044	1
MLH1	14	0.097	0.819	0.051	-1	0.005	0.009	-0.685	1
MLH1	15	0.097	0.819	0.231	-1	0.052	0.074	-0.516	1
MLH1	16	0.097	0.819	0.11	-1	0.015	0.023	-0.568	1
MLH1	17	0.097	0.819	0.141	-1	0.045	0.066	-0.555	1
MLH1	18	0.097	0.819	0.294	-1	0.084	0.127	-0.598	1
MLH1	19	0.097	0.819	0.176	-1	0.05	0.075	-0.587	1
MLH1	2	0.154	0.281	0.107	-1	0.07	0.061	0.183	0.738
MLH1	20	0.097	0.819	0.118	-1	0.034	0.051	-0.59	1
MLH1	3	0.142	0.375	0.087	-1	0.066	0.071	-0.098	0.863
MLH1	4	0.152	0.299	0.094	-1	0.075	0.085	-0.186	0.764
MLH1	5	0.155	0.274	0.051	-1	0.027	0.017	0.681	0.73
MLH1	6	0.147	0.332	0.054	-1	0.025	0.014	0.797	0.809
MLH1	7	0.164	0.219	0.099	-1	0.066	0.05	0.398	0.642
MLH1	8	0.146	0.339	0.086	-1	0.056	0.05	0.172	0.82
MLH1	9	0.154	0.281	0.048	-1	0.027	0.021	0.359	0.738
GRB2	1	0.228	0.029	0.259	-1	0.244	0.2	0.285	0.191
GRB2	2	0.228	0.029	0.146	-1	0.126	0.117	0.101	0.191
GRB2	3	0.127	0.513	0.389	-1	0.102	0.113	-0.14	1
GRB2	4	0.159	0.251	0.049	1	0.088	0.114	-0.372	0.692
GRB2	5	0.207	0.061	0.367	-1	0.335	0.323	0.05	0.301
GRB2	6	0.169	0.19	0.025	1	0.055	0.086	-0.623	0.59
GRB2	7	0.16	0.246	0.043	-1	0.05	0.047	0.09	0.684
GPN1	1	0.057	0.999	0.128	-1	0.02	0.028	-0.47	1
GPN1	10	0.074	0.974	0.023	-1	0.048	0.043	0.178	1
GPN1	11	0.082	0.939	0.036	-1	0.043	0.035	0.31	1
GPN1	12	0.075	0.967	0.039	-1	0.053	0.054	-0.04	1
GPN1	13	0.106	0.732	0.044	-1	0.03	0.025	0.259	1
GPN1	14	0.076	0.964	0.49	-1	0.442	0.431	0.037	1
GPN1	15	0.14	0.39	0.084	-1	0.095	0.08	0.244	0.882
GPN1	2	0.074	0.974	0.18	-1	0.046	0.049	-0.077	1
GPN1	3	0.073	0.976	0.096	-1	0.04	0.041	-0.061	1
GPN1	4	0.096	0.835	0.036	-1	0.022	0.025	-0.208	1
GPN1	5	0.082	0.939	0.051	-1	0.023	0.024	-0.091	1
GPN1	6	0.062	0.996	0.027	1	0.021	0.026	-0.295	1
GPN1	7	0.097	0.819	0.058	1	0.048	0.061	-0.324	1
GPN1	8	0.049	1	0.182	-1	0.033	0.037	-0.186	1
GPN1	9	0.054	1	0.042	1	0.036	0.041	-0.158	1
PDAP1	1	0.373	0	0.153	-1	0.079	0.05	0.645	0.002
PDAP1	2	0.341	0	1	-1	0.501	0.504	-0.008	0.007
PDAP1	3	0.349	0	0.167	-1	0.035	0.034	0.028	0.006
PDAP1	4	0.358	0	0.179	-1	0.043	0.028	0.612	0.004
PDAP1	5	0.348	0	0.133	-1	0.028	0.034	-0.246	0.006
PDAP1	6	0.349	0	0.418	-1	0.314	0.351	-0.158	0.006
GPS2	1	0.101	0.785	0.145	1	0.099	0.104	-0.078	1
GPS2	10	0.125	0.53	0.622	1	0.532	0.526	0.017	1
GPS2	11	0.265	0.007	0.003	1	0.003	0.006	-0.677	0.076
GPS2	2	0.084	0.923	0.123	1	0.056	0.056	0.005	1
GPS2	3	0.065	0.993	0.139	1	0.047	0.043	0.135	1
GPS2	4	0.111	0.686	0.082	1	0.039	0.038	0.017	1
GPS2	5	0.1	0.794	0.042	-1	0.071	0.066	0.117	1
GPS2	6	0.1	0.794	0.182	1	0.079	0.078	0.034	1
GPS2	7	0.146	0.339	0.054	1	0.028	0.03	-0.075	0.82
GPS2	8	0.175	0.161	0.035	1	0.024	0.029	-0.252	0.538
GPS2	9	0.129	0.495	0.044	1	0.021	0.025	-0.24	0.999
SUPT7L	1	0.059	0.998	0.024	-1	0.076	0.06	0.331	1
SUPT7L	2	0.166	0.209	0.018	-1	0.094	0.039	1.266	0.625
SUPT7L	3	0.17	0.186	0.25	-1	0.219	0.094	1.206	0.582
SUPT7L	4	0.092	0.865	0.065	-1	0.065	0.058	0.177	1
SUPT7L	5	0.18	0.142	0.244	1	0.308	0.398	-0.371	0.499
SUPT7L	6	0.145	0.353	0.227	1	0.238	0.351	-0.559	0.836
SAV1	1	0.09	0.879	0.875	-1	0.432	0.448	-0.051	1
SAV1	2	0.091	0.872	0.456	-1	0.215	0.199	0.112	1
SAV1	3	0.075	0.967	0.433	-1	0.071	0.106	-0.58	1
SAV1	4	0.105	0.741	0.109	-1	0.12	0.056	1.075	1
SAV1	5	0.08	0.948	0.207	-1	0.162	0.191	-0.235	1
SLC7A5	1	0.224	0.034	0.111	-1	0.195	0.083	1.225	0.21
SLC7A5	10	0.335	0	0.619	1	0.437	0.745	-0.768	0.009
SLC7A5	2	0.189	0.106	0.061	-1	0.101	0.044	1.187	0.422
SLC7A5	3	0.324	0	0.057	-1	0.108	0.031	1.763	0.013
SLC7A5	4	0.342	0	0.019	-1	0.046	0.007	2.552	0.007
SLC7A5	5	0.269	0.005	0.007	-1	0.035	0.019	0.813	0.067
SLC7A5	6	0.244	0.016	0.006	-1	0.032	0.025	0.318	0.131
SLC7A5	7	0.169	0.19	0.002	-1	0.019	0.012	0.626	0.59
SLC7A5	8	0.166	0.209	0.052	1	0.014	0.015	-0.085	0.625
SLC7A5	9	0.183	0.128	0.054	1	0.014	0.019	-0.476	0.469
HMGN4	1	0.127	0.513	0.667	-1	0.131	0.114	0.195	1
HMGN4	2	0.111	0.677	1	-1	0.869	0.886	-0.027	1
PWP1	1	0.127	0.513	0.129	1	0.134	0.188	-0.489	1
PWP1	10	0.231	0.026	0.014	-1	0.03	0.017	0.809	0.18
PWP1	11	0.296	0.002	0.045	-1	0.045	0.021	1.07	0.031
PWP1	12	0.235	0.022	0.037	-1	0.046	0.021	1.066	0.162
PWP1	13	0.294	0.002	0.036	-1	0.045	0.02	1.104	0.033
PWP1	14	0.246	0.014	0.017	-1	0.037	0.016	1.123	0.123
PWP1	15	0.138	0.413	0.026	-1	0.095	0.099	-0.059	0.91
PWP1	2	0.178	0.149	0.097	1	0.091	0.124	-0.439	0.514
PWP1	3	0.142	0.375	0.137	1	0.126	0.149	-0.247	0.863
PWP1	4	0.074	0.974	0.06	1	0.072	0.072	-0.009	1
PWP1	5	0.179	0.145	0.142	1	0.097	0.122	-0.33	0.506
PWP1	6	0.073	0.976	0.02	-1	0.042	0.043	-0.02	1
PWP1	7	0.121	0.575	0.098	-1	0.077	0.071	0.119	1
PWP1	8	0.283	0.003	0.018	-1	0.026	0.015	0.814	0.045
PWP1	9	0.264	0.007	0.019	-1	0.038	0.021	0.832	0.077
APBB3	1	0.084	0.923	0.792	1	0.483	0.545	-0.174	1
APBB3	12	0.1	0.794	0	1	0.051	0.045	0.17	1
APBB3	13	0.1	0.794	0	1	0.051	0.045	0.17	1
APBB3	2	0.089	0.893	0.365	1	0.147	0.088	0.744	1
APBB3	3	0.089	0.893	0.306	1	0.061	0.051	0.248	1
APBB3	4	0.117	0.621	0.096	1	0.046	0.057	-0.3	1
APBB3	5	0.115	0.64	0.158	1	0.05	0.063	-0.321	1
APBB3	6	0.098	0.811	0.131	1	0.052	0.048	0.105	1
APBB3	7	0.097	0.819	0.046	1	0.009	0.014	-0.555	1
APBB3	8	0.1	0.794	0	1	0.025	0.022	0.167	1
APBB3	9	0.1	0.794	0	1	0.025	0.022	0.167	1
PIR	1	0.098	0.811	0.11	-1	0.19	0.168	0.182	1
PIR	10	0.125	0.53	0.041	1	0.047	0.067	-0.516	1
PIR	2	0.074	0.974	0.092	-1	0.164	0.128	0.356	1
PIR	3	0.084	0.923	0.16	-1	0.204	0.183	0.156	1
PIR	4	0.105	0.741	0.298	1	0.154	0.185	-0.265	1
PIR	5	0.104	0.75	0.076	1	0.068	0.076	-0.167	1
PIR	6	0.102	0.777	0.029	1	0.069	0.085	-0.306	1
PIR	7	0.073	0.976	0.067	1	0.042	0.031	0.422	1
PIR	8	0.165	0.214	0.038	1	0.034	0.04	-0.207	0.634
PIR	9	0.146	0.346	0.041	1	0.027	0.036	-0.383	0.828
EIF4E3	1	0.119	0.594	1	-1	0.033	0.126	-1.92	1
EIF4E3	2	0.127	0.513	0.044	-1	0.01	0.009	0.059	1
EIF4E3	3	0.136	0.429	0.25	-1	0.051	0.057	-0.15	0.926
EIF4E3	4	0.136	0.429	0.231	-1	0.053	0.056	-0.07	0.926
EIF4E3	5	0.135	0.437	0.138	-1	0.043	0.049	-0.192	0.936
EIF4E3	6	0.119	0.594	0.25	-1	0.008	0.018	-1.031	1
EIF4E3	7	0.141	0.382	0.271	-1	0.241	0.207	0.219	0.873
EIF4E3	8	0.159	0.251	0.681	-1	0.562	0.478	0.231	0.692
HSD17B7	1	0.134	0.445	0.857	-1	0.146	0.16	-0.129	0.944
HSD17B7	2	0.147	0.332	0.208	-1	0.156	0.164	-0.066	0.809
HSD17B7	3	0.168	0.2	0.178	-1	0.107	0.081	0.39	0.608
HSD17B7	4	0.142	0.375	0.628	-1	0.208	0.193	0.107	0.863
HSD17B7	5	0.134	0.445	0.25	-1	0.062	0.077	-0.301	0.944
HSD17B7	6	0.142	0.375	0.078	-1	0.034	0.032	0.096	0.863
HSD17B7	7	0.156	0.269	0.025	-1	0.023	0.015	0.635	0.721
HSD17B7	8	0.142	0.375	0.086	-1	0.024	0.027	-0.151	0.863
HSD17B7	9	0.141	0.382	0.5	-1	0.239	0.252	-0.076	0.873
FKBP8	1	0.128	0.504	0.215	1	0.124	0.114	0.123	1
FKBP8	2	0.114	0.649	0.22	1	0.152	0.151	0.016	1
FKBP8	3	0.121	0.575	0.283	1	0.173	0.163	0.079	1
FKBP8	4	0.118	0.612	0.201	1	0.16	0.172	-0.103	1
FKBP8	5	0.175	0.165	0.189	1	0.109	0.113	-0.045	0.544
FKBP8	6	0.168	0.2	0.128	1	0.079	0.084	-0.085	0.608
FKBP8	7	0.157	0.263	0.065	1	0.031	0.038	-0.273	0.711
FKBP8	8	0.111	0.686	0.046	1	0.043	0.041	0.048	1
FKBP8	9	0.111	0.686	0.137	1	0.128	0.124	0.049	1
PACSIN2	1	0.08	0.948	0.067	-1	0.02	0.013	0.58	1
PACSIN2	10	0.072	0.979	0.667	-1	0.201	0.217	-0.108	1
PACSIN2	11	0.072	0.979	0.5	-1	0.14	0.172	-0.299	1
PACSIN2	2	0.071	0.981	0.121	-1	0.038	0.049	-0.352	1
PACSIN2	3	0.066	0.992	0.028	-1	0.08	0.122	-0.599	1
PACSIN2	4	0.078	0.956	0.415	-1	0.267	0.202	0.4	1
PACSIN2	5	0.086	0.912	0.129	-1	0.101	0.09	0.174	1
PACSIN2	6	0.08	0.948	0.2	-1	0.067	0.061	0.149	1
PACSIN2	7	0.086	0.912	0.03	-1	0.049	0.027	0.838	1
PACSIN2	8	0.055	0.999	0.174	-1	0.012	0.026	-1.082	1
PACSIN2	9	0.072	0.979	0.151	-1	0.024	0.021	0.189	1
PEX16	1	0.173	0.173	0.5	-1	0.194	0.164	0.243	0.559
PEX16	10	0.165	0.214	0.091	-1	0.025	0.026	-0.067	0.634
PEX16	11	0.196	0.085	0.107	-1	0.07	0.06	0.198	0.371
PEX16	2	0.157	0.263	0.571	-1	0.084	0.103	-0.288	0.711
PEX16	3	0.19	0.104	0.181	-1	0.13	0.129	0.017	0.415
PEX16	4	0.19	0.104	0.214	-1	0.108	0.091	0.238	0.415
PEX16	5	0.174	0.169	0.299	-1	0.15	0.143	0.068	0.551
PEX16	6	0.157	0.263	0.429	-1	0.128	0.146	-0.19	0.711
PEX16	7	0.174	0.169	0.109	-1	0.041	0.052	-0.325	0.551
PEX16	8	0.165	0.214	0.083	-1	0.035	0.04	-0.195	0.634
PEX16	9	0.157	0.263	0.214	-1	0.035	0.045	-0.363	0.711
PIGX	1	0.193	0.095	0.354	-1	0.106	0.068	0.62	0.396
PIGX	2	0.176	0.157	0.3	-1	0.04	0.06	-0.566	0.529
PIGX	3	0.189	0.106	0.037	-1	0.043	0.041	0.087	0.422
PIGX	4	0.184	0.125	0.537	-1	0.201	0.229	-0.187	0.462
PIGX	5	0.193	0.095	0.222	-1	0.089	0.087	0.029	0.396
PIGX	6	0.176	0.157	1	-1	0.308	0.309	-0.003	0.529
PIGX	7	0.2	0.076	0.282	-1	0.137	0.121	0.18	0.347
PIGX	8	0.176	0.157	0.321	-1	0.075	0.085	-0.172	0.529
PSEN1	1	0.156	0.269	0.055	-1	0.119	0.093	0.35	0.721
PSEN1	10	0.061	0.997	0.076	1	0.161	0.175	-0.121	1
PSEN1	11	0.104	0.75	0.031	1	0.015	0.021	-0.45	1
PSEN1	12	0.124	0.548	0.31	1	0.184	0.26	-0.496	1
PSEN1	2	0.148	0.325	0.062	-1	0.09	0.072	0.319	0.8
PSEN1	3	0.155	0.274	0.05	-1	0.069	0.06	0.184	0.73
PSEN1	4	0.127	0.513	0.062	-1	0.108	0.09	0.266	1
PSEN1	5	0.152	0.299	0.113	-1	0.129	0.096	0.417	0.764
PSEN1	6	0.113	0.658	0.047	-1	0.037	0.035	0.083	1
PSEN1	7	0.089	0.893	0.015	-1	0.022	0.026	-0.222	1
PSEN1	8	0.061	0.997	0.017	1	0.021	0.019	0.09	1
PSEN1	9	0.081	0.944	0.073	1	0.045	0.052	-0.202	1
SEC24D	1	0.095	0.843	0.069	-1	0.065	0.074	-0.188	1
SEC24D	10	0.058	0.998	0.033	-1	0.012	0.006	0.851	1
SEC24D	11	0.073	0.976	0	1	0.01	0.013	-0.29	1
SEC24D	12	0.055	0.999	0	1	0.012	0.027	-1.107	1
SEC24D	13	0.05	1	0	1	0.015	0.019	-0.359	1
SEC24D	14	0.068	0.989	0	1	0.018	0.023	-0.377	1
SEC24D	15	0.103	0.768	0	1	0.02	0.038	-0.872	1
SEC24D	16	0.094	0.85	0.024	1	0.043	0.07	-0.706	1
SEC24D	17	0.057	0.999	0.054	-1	0.015	0.018	-0.238	1
SEC24D	18	0.095	0.843	0.02	1	0.073	0.099	-0.435	1
SEC24D	19	0.091	0.872	0	1	0.01	0.019	-0.879	1
SEC24D	2	0.121	0.575	0.156	-1	0.164	0.121	0.444	1
SEC24D	20	0.049	1	0.037	-1	0.009	0.007	0.372	1
SEC24D	21	0.049	1	0.034	-1	0.009	0.008	0.204	1
SEC24D	22	0.04	1	0.025	-1	0.005	0.009	-0.706	1
SEC24D	23	0.093	0.858	0.031	1	0.057	0.076	-0.419	1
SEC24D	3	0.137	0.421	0.06	-1	0.075	0.067	0.159	0.919
SEC24D	4	0.115	0.64	0.205	-1	0.148	0.09	0.711	1
SEC24D	5	0.088	0.899	0.113	-1	0.096	0.072	0.41	1
SEC24D	6	0.063	0.995	0.069	-1	0.046	0.038	0.285	1
SEC24D	7	0.06	0.998	0.006	1	0.031	0.034	-0.112	1
SEC24D	8	0.057	0.999	0.099	-1	0.045	0.037	0.278	1
SEC24D	9	0.068	0.989	0	1	0.021	0.035	-0.722	1
TAF9B	1	0.207	0.061	0.107	1	0.038	0.042	-0.13	0.301
TAF9B	2	0.154	0.287	0.5	1	0.076	0.043	0.804	0.747
TAF9B	3	0.171	0.182	0.286	1	0.126	0.096	0.382	0.573
TAF9B	4	0.175	0.165	0.175	1	0.101	0.083	0.282	0.544
TAF9B	5	0.155	0.274	0.194	1	0.096	0.072	0.412	0.73
TAF9B	6	0.172	0.177	0.093	-1	0.099	0.065	0.587	0.566
TAF9B	7	0.251	0.012	0.349	1	0.464	0.598	-0.366	0.109
PRDX1	1	0.369	0	0.099	-1	0.152	0.099	0.614	0.003
PRDX1	2	0.379	0	0.11	-1	0.161	0.104	0.622	0.002
PRDX1	3	0.332	0	0.204	-1	0.186	0.165	0.171	0.01
PRDX1	4	0.262	0.007	0.123	-1	0.109	0.108	0.018	0.081
PRDX1	5	0.226	0.031	0.184	-1	0.086	0.113	-0.395	0.198
PRDX1	6	0.226	0.031	0.937	-1	0.306	0.411	-0.422	0.198
POP1	1	0.166	0.209	0.667	1	0.297	0.166	0.834	0.625
POP1	10	0.157	0.263	0.278	1	0.017	0.009	0.803	0.711
POP1	11	0.157	0.263	0.167	1	0.012	0.004	1.351	0.711
POP1	12	0.157	0.263	0.444	1	0.02	0.007	1.335	0.711
POP1	13	0.184	0.125	0.033	1	0.011	0.011	0.011	0.462
POP1	14	0.194	0.093	0	1	0.009	0.006	0.493	0.391
POP1	16	0.228	0.029	0.5	1	0.075	0.249	-1.713	0.191
POP1	2	0.175	0.161	0.417	1	0.243	0.164	0.562	0.538
POP1	3	0.175	0.165	0.417	1	0.165	0.172	-0.057	0.544
POP1	4	0.206	0.062	0.1	1	0.052	0.09	-0.772	0.306
POP1	5	0.188	0.112	0.048	1	0.029	0.051	-0.792	0.434
POP1	6	0.193	0.095	0.048	1	0.009	0.018	-0.901	0.396
POP1	7	0.168	0.2	0.063	1	0.021	0.021	0.03	0.608
POP1	8	0.169	0.19	0.033	1	0.027	0.023	0.23	0.59
POP1	9	0.166	0.209	0.147	1	0.012	0.008	0.506	0.625
PHLDB2	1	0.039	1	0.4	-1	0.083	0.131	-0.646	1
PHLDB2	10	0.046	1	0.077	-1	0.064	0.05	0.336	1
PHLDB2	15	0.054	1	0.053	-1	0.07	0.056	0.326	1
PHLDB2	16	0.054	1	0.053	-1	0.07	0.056	0.326	1
PHLDB2	17	0.054	1	0.053	-1	0.07	0.056	0.326	1
PHLDB2	18	0.054	1	0.16	-1	0.21	0.167	0.329	1
PHLDB2	2	0.039	1	0.4	-1	0.117	0.166	-0.504	1
PHLDB2	3	0.039	1	0.685	-1	0.175	0.207	-0.239	1
PHLDB2	6	0.054	1	0.053	-1	0.07	0.056	0.326	1
PHLDB2	8	0.054	1	0.053	-1	0.07	0.056	0.326	1
C19orf53	1	0.279	0.004	0.361	-1	0.233	0.235	-0.013	0.051
C19orf53	2	0.27	0.005	0.6	-1	0.434	0.432	0.007	0.066
C19orf53	3	0.294	0.002	0.15	-1	0.129	0.128	0.014	0.033
C19orf53	4	0.279	0.004	0.309	-1	0.203	0.204	-0.008	0.051
UBXN7	1	0.21	0.056	0.571	1	0.179	0.155	0.213	0.285
UBXN7	10	0.244	0.016	0.25	1	0.083	0.117	-0.498	0.131
UBXN7	11	0.248	0.013	0.25	1	0.184	0.323	-0.81	0.117
UBXN7	2	0.208	0.059	0.358	1	0.15	0.145	0.058	0.295
UBXN7	3	0.2	0.076	0.202	1	0.093	0.09	0.036	0.347
UBXN7	4	0.189	0.106	0.5	1	0.072	0.037	0.945	0.422
UBXN7	5	0.198	0.081	0.294	1	0.076	0.046	0.718	0.359
UBXN7	6	0.208	0.059	0.116	1	0.037	0.026	0.514	0.295
UBXN7	7	0.189	0.106	0.5	1	0.062	0.033	0.888	0.422
UBXN7	8	0.189	0.106	0.257	1	0.048	0.025	0.9	0.422
UBXN7	9	0.189	0.106	0.136	1	0.017	0.004	1.803	0.422
EIF3I	1	0.29	0.002	0.144	-1	0.12	0.121	-0.016	0.037
EIF3I	10	0.271	0.005	0.284	-1	0.109	0.118	-0.115	0.064
EIF3I	11	0.271	0.005	0.142	-1	0.051	0.056	-0.137	0.064
EIF3I	12	0.271	0.005	0.106	-1	0.034	0.038	-0.142	0.064
EIF3I	14	0.271	0.005	0.035	-1	0.012	0.013	-0.145	0.064
EIF3I	2	0.278	0.004	0.12	-1	0.101	0.099	0.029	0.052
EIF3I	3	0.276	0.004	0.135	-1	0.115	0.114	0.02	0.055
EIF3I	4	0.278	0.004	0.107	-1	0.089	0.086	0.056	0.052
EIF3I	5	0.294	0.002	0.146	-1	0.119	0.115	0.046	0.033
EIF3I	6	0.351	0	0.093	-1	0.081	0.075	0.107	0.005
EIF3I	7	0.304	0.001	0.022	-1	0.014	0.012	0.172	0.024
EIF3I	8	0.288	0.002	0.107	-1	0.065	0.06	0.119	0.04
EIF3I	9	0.271	0.005	0.209	-1	0.09	0.092	-0.046	0.064
MBD1	1	0.098	0.811	0.222	1	0.109	0.096	0.19	1
MBD1	10	0.1	0.794	0	1	0.015	0.011	0.387	1
MBD1	11	0.096	0.827	0.32	1	0.052	0.039	0.395	1
MBD1	12	0.114	0.649	0.055	1	0.01	0.015	-0.49	1
MBD1	13	0.096	0.827	0.204	1	0.051	0.038	0.429	1
MBD1	14	0.149	0.319	0.286	1	0.108	0.151	-0.481	0.791
MBD1	15	0.106	0.732	0.123	1	0.037	0.032	0.222	1
MBD1	16	0.101	0.785	0.375	1	0.279	0.299	-0.098	1
MBD1	17	0.098	0.811	0.143	1	0.069	0.075	-0.106	1
MBD1	18	0.132	0.461	0.021	1	0.004	0.01	-0.981	0.962
MBD1	2	0.096	0.827	0.444	1	0.076	0.052	0.558	1
MBD1	3	0.111	0.686	0.026	1	0.039	0.037	0.087	1
MBD1	4	0.108	0.714	0.096	1	0.057	0.052	0.131	1
MBD1	5	0.107	0.723	0.017	1	0.01	0.012	-0.23	1
MBD1	6	0.096	0.827	0.326	1	0.061	0.053	0.195	1
MBD1	7	0.123	0.557	0.028	1	0.005	0.009	-0.624	1
MBD1	8	0.159	0.251	0.021	1	0.008	0.014	-0.786	0.692
MBD1	9	0.098	0.811	0.018	1	0.008	0.007	0.141	1
ILVBL	1	0.081	0.944	0	1	0.078	0.078	-0.004	1
ILVBL	10	0.185	0.121	0.109	1	0.115	0.131	-0.186	0.454
ILVBL	11	0.082	0.939	0.049	1	0.016	0.02	-0.324	1
[truncated: 63,536 more rows]

## Sheet: Supplemental Table S6
gene_name	area (um2)	Rank
GPI	0.272834	1
CD24	0.261036	2
HIF1A	0.25545	3
PGD	0.237881	4
ANKRD52	0.229783	5
RANBP2	0.213052	6
TSPAN31	0.2127	7
POM121C	0.210454	8
HUWE1	0.203819	9
ZDHHC9	0.202543	10
DICER1	0.200751	11
TRAPPC10	0.195578	12
HDLBP	0.192403	13
MAPK1	0.191059	14
THOC7	0.18662	15
ATXN2L	0.184862	16
RTN4	0.184631	17
KMT2D	0.172091	18
RAB11A	0.168944	19
PLXNB2	0.161787	20
CSTB	0.161282	21
TCEAL4	0.158912	22
DPF2	0.15857	23
PROSER1	0.15773	24
HCFC1	0.155237	25
C3orf14	0.151561	26
MTSS1L	0.151146	27
LRP5	0.150018	28
APRT	0.149542	29
NCOA5	0.147913	30
CSDE1	0.144922	31
AP2M1	0.141632	32
PRKDC	0.141003	33
FTH1P8	0.14042	34
FAM120B	0.138582	35
PTBP3	0.138178	36
LPP	0.133976	37
PCNXL3	0.131392	38
IDE	0.130796	39
MBNL1	0.130698	40
ACTN4	0.130287	41
AGO2	0.129233	42
TMUB1	0.128682	43
SMAD5	0.127392	44
POM121	0.123806	45
MAL2	0.117588	46
ARPC2	0.115974	47
PPDPF	0.115857	48
SEPT9	0.115249	49
ATIC	0.113402	50
LRRC58	0.113151	51
HELZ	0.11154	52
QSOX1	0.108545	53
SEC61A1	0.10836	54
G6PD	0.108156	55
NMD3	0.10653	56
SFT2D2	0.104841	57
ARCN1	0.104125	58
RPN1	0.103586	59
RNF149	0.102967	60
GRINA	0.101999	61
WBP2	0.101878	62
LDB1	0.0981162	63
LARP4B	0.0939337	64
NAA20	0.093302	65
UBB	0.092281	66
FAM217B	0.090498	67
ZNF664	0.0894075	68
ASCC3	0.0881072	69
TMEM205	0.0863257	70
MISP	0.08468	71
RPL27A	0.0844283	72
ABI1	0.0843186	73
DVL3	0.0836303	74
CD9	0.0834183	75
PXN	0.0804939	76
SLCO4A1	0.07879	77
MTCH2	0.0764541	78
RPL18AP3	0.0754284	79
CCNI	0.0693555	80
GALNT2	0.0689454	81
LTBR	0.0684241	82
MLXIP	0.067089	83
RPSA	0.0658885	84
PPP2R5D	0.0640863	85
ADAM15	0.0634492	86
IKBKAP	0.0632947	87
RNF4	0.0602772	88
BECN1	0.0600157	89
ZNF106	0.0591042	90
MCM3AP	0.0588644	91
SNHG3	0.0584352	92
CASC4	0.0575272	93
POLR3K	0.05623	94
AHNAK	0.0554625	95
HGS	0.0531619	96
BCCIP	0.0518075	97
B2M	0.0498615	98
MAP2K4	0.0489862	99
TXNDC17	0.0484405	100
PTOV1	0.0481734	101
ACLY	0.0469704	102
AP2B1	0.0468732	103
THBS1	0.0465258	104
ATMIN	0.0457224	105
ARFGEF2	0.0444432	106
MCU	0.044074	107
VPS72	0.0433272	108
IFITM3	0.0430773	109
MLX	0.0423865	110
KIAA0141	0.0419943	111
PSMB4	0.0415554	112
CDH3	0.040766	113
POLR2A	0.040561	114
RIOK3	0.0401447	115
MYBBP1A	0.0390631	116
ZNF107	0.0381785	117
CEP85	0.0370829	118
MT-RNR2	0.0369321	119
UBE4A	0.0361955	120
RLIM	0.0361398	121
SLC35F6	0.0359366	122
ELOVL5	0.0340329	123
PRRC2A	0.033677	124
GFRA1	0.0321791	125
PSMC6	0.030963	126
PRDX3	0.03035	127
PRDX5	0.0302362	128
TBL1XR1	0.0269674	129
STT3A	0.0257735	130
SLC38A2	0.0244348	131
ACP1	0.0240315	132
SUPT5H	0.0234667	133
TRIM25	0.0233898	134
EIF3M	0.0228496	135
MYL6	0.0224683	136
NCOR2	0.022259	137
RBM14	0.0221102	138
HMGA1	0.0218358	139
GANAB	0.019933	140
JUP	0.0188048	141
PRKCSH	0.0174399	142
GBF1	0.0167161	143
LATS1	0.0155858	144
SDC4	0.0148028	145
AVL9	0.012818	146
RBMX	0.0124485	147
CCNK	0.0111068	148
C7orf50	0.00955196	149
APPBP2	0.00932296	150
MALAT1	0.00931491	151
PLP2	0.00918011	152
LSR	0.00913367	153
SHC1	0.0079747	154
PSMA4	0.00702537	155
PRKAR1A	0.00630703	156
PPIB	0.00592387	157
KXD1	0.00472209	158
THAP4	0.00379581	159
RB1	0.00334473	160
CTTN	0.00267491	161
TTLL5	0.00262372	162
EPCAM	0.00203687	163
GOLPH3	-0.000823791	-109
RPL8	-0.00215069	-108
UPF1	-0.00536052	-107
PHC3	-0.00557171	-106
RPLP0	-0.00759863	-105
CACYBP	-0.00911558	-104
EXOSC10	-0.00916331	-103
RPS16	-0.0098419	-102
RNF220	-0.0105805	-101
TMEM167A	-0.0107177	-100
SLC25A5	-0.0107962	-99
RNF10	-0.0123418	-98
TOB1	-0.0128983	-97
SERINC1	-0.0130612	-96
DLGAP4	-0.0131763	-95
PRRC1	-0.0141727	-94
PSME2	-0.0153228	-93
C20orf27	-0.0180709	-92
TPD52	-0.0186825	-91
TANC2	-0.0194667	-90
XIAP	-0.0196447	-89
MAT2A	-0.0203579	-88
NCOA3	-0.0203607	-87
ROMO1	-0.0242737	-86
NUP155	-0.0242997	-85
NDUFB11	-0.02461	-84
SETDB1	-0.024648	-83
KAT7	-0.0268436	-82
COMT	-0.0268534	-81
TLCD1	-0.0275312	-80
WNK1	-0.0321013	-79
FAM102A	-0.0322135	-78
ARPC4	-0.033769	-77
FAM83H-AS1	-0.0342983	-76
CTBP1	-0.0352682	-75
DDX5	-0.0352769	-74
ARPC3	-0.0355954	-73
UCHL5	-0.0386394	-72
PPP1CA	-0.0389335	-71
SERF2	-0.0400017	-70
PSMD10	-0.0401676	-69
MLF2	-0.0407842	-68
PFDN1	-0.0439165	-67
WARS	-0.044189	-66
FCF1	-0.0448977	-65
SSU72	-0.0478667	-64
ATP5J	-0.0479021	-63
SLC9A3R1	-0.0503	-62
TMSB4X	-0.0513531	-61
ELOVL1	-0.055463	-60
PCIF1	-0.0580146	-59
MFSD5	-0.0588136	-58
ZYX	-0.0589318	-57
RAD51C	-0.0622441	-56
RPL41-2	-0.0632838	-55
RP11-204C16.4	-0.0638117	-54
MICU1	-0.064318	-53
COX8A	-0.0697549	-52
CALM2	-0.0698262	-51
ARHGDIA	-0.0698834	-50
SKA2	-0.0699549	-49
BLVRB	-0.0706762	-48
CS	-0.0718098	-47
KEAP1	-0.0720751	-46
ECHS1	-0.0730667	-45
HMGN1	-0.0757443	-44
SYVN1	-0.0784973	-43
TMSB4XP8	-0.0787615	-42
YWHAZP3	-0.0790244	-41
PSENEN	-0.0796479	-40
MGAT1	-0.0812427	-39
MTND2P28	-0.0835078	-38
COX7B	-0.0871045	-37
ATP5H	-0.0876315	-36
HYOU1	-0.0883393	-35
SNRPA	-0.0898055	-34
BSG	-0.0905161	-33
HMGB1P10	-0.0908421	-32
VTA1	-0.0922437	-31
COX6B1	-0.0925597	-30
PARK7	-0.0925658	-29
KPNA2	-0.0939759	-28
FBP1	-0.0944896	-27
BCAS4	-0.0980064	-26
CBLL1	-0.10538	-25
MPV17	-0.105538	-24
YME1L1	-0.105599	-23
GDI1	-0.109247	-22
MT-ND1	-0.111655	-21
UBE2N	-0.112957	-20
LSS	-0.120499	-19
TIMM23	-0.122352	-18
DROSHA	-0.123283	-17
RPL7	-0.125046	-16
COX6A1	-0.131824	-15
RBM3	-0.132739	-14
SF3B4	-0.135886	-13
RPS2	-0.142672	-12
TMEM209	-0.153252	-11
H2AFZ	-0.156374	-10
EMD	-0.158274	-9
ATRAID	-0.167207	-8
TMED2	-0.171066	-7
LMBR1	-0.172735	-6
PPP1CB	-0.173005	-5
RAB1B	-0.177728	-4
COX6C	-0.182267	-3
SET	-0.232018	-2
ATP5C1	-0.277143	-1

## Sheet: Supplemental Table S7
TCA Cycle	Other nucleotide synthesis
IDH2	NME1
MDH2	CMPK1
SDHA	UPP1
CS	RRM2
MPC1	UCK2
SDHC	UCKL1
SUCLG1	TK1
ME1	RRM1
SDHB	UCK1
IDH3G	UNG
IDH3B	RRM2B
MPC2
ACO2
MDH1
DLD
OGDH
SDHD
PDHB
DLAT
ACO1
FH
ACLY
PC
SUCLA2
IDH3A
IDH1
DLST
ME2
PDHA1
SUCLG2
