# Supplementary material for: Integration of hyperspectral imaging and transcriptomics from individual cells with SpectralSeq
Source: Genome Res. 2025 Aug;35(8):1809–20. doi: 10.1101/gr.280014.124 (PMC12315715; doi:10.1101/gr.280014.124)
Supplement: Supplement 4 [file Supplemental_code.zip]

Archive with 50 entries (35 files):
- Supplemental_code/
- Supplemental_code/figures/
- Supplemental_code/figures/Additional_analysis_1/
- Supplemental_code/figures/Additional_analysis_1/Additional_analysis_1.ipynb
- Supplemental_code/figures/Additional_analysis_1/MCF7_receptors.ipynb
- Supplemental_code/figures/Additional_analysis_1/.ipynb_checkpoints/
- Supplemental_code/figures/Additional_analysis_1/.ipynb_checkpoints/Additional_analysis_1-checkpoint.ipynb
- Supplemental_code/figures/Additional_analysis_2/
- Supplemental_code/figures/Additional_analysis_2/parse_gtf.sh
- Supplemental_code/figures/Additional_analysis_2/RNA type.ipynb
- Supplemental_code/figures/Additional_analysis_2/single_cells_vs_doublets.ipynb
- Supplemental_code/figures/Additional_analysis_2/spearmanr_significance.ipynb
- Supplemental_code/figures/Additional_analysis_2/.ipynb_checkpoints/
- Supplemental_code/figures/Additional_analysis_3/
- Supplemental_code/figures/Additional_analysis_3/10X_cell_cycle.ipynb
- Supplemental_code/figures/Additional_analysis_3/shuffle_bootstrap.ipynb
- Supplemental_code/figures/Additional_analysis_3/.ipynb_checkpoints/
- Supplemental_code/figures/Additional_analysis_3/.ipynb_checkpoints/10X_cell_cycle-checkpoint.ipynb
- Supplemental_code/figures/Additional_analysis_3/.ipynb_checkpoints/dataset_integration-checkpoint.ipynb
- Supplemental_code/figures/Additional_analysis_3/.ipynb_checkpoints/shuffle_bootstrap-checkpoint.ipynb
- Supplemental_code/figures/figure1/
- Supplemental_code/figures/figure1/Figure 1.ipynb
- Supplemental_code/figures/figure1/WavelengthColors.png
- Supplemental_code/figures/figure2/
- Supplemental_code/figures/figure2/feature_ML(PCA).ipynb
- Supplemental_code/figures/figure3/
- Supplemental_code/figures/figure3/brightfield_images.ipynb
- Supplemental_code/figures/figure3/feature_exon.ipynb
- Supplemental_code/figures/figure3/feature_gene.ipynb
- Supplemental_code/figures/figure3/feature_kdes.ipynb
- Supplemental_code/figures/figure3/Schemtic_size.ipynb
- Supplemental_code/figures/figure4/
- Supplemental_code/figures/figure4/feature_kdes_spectra.ipynb
- Supplemental_code/figures/figure4/feature_ML(PCA)_live.ipynb
- Supplemental_code/figures/figure4/feature_spectra.ipynb
- Supplemental_code/image_analysis/
- Supplemental_code/image_analysis/semi-automatic_YK.py
- Supplemental_code/image_analysis/Step1_mat2npz&add_BFs.ipynb
- Supplemental_code/image_analysis/Step2_Fake_RGB_images_for_ilastik.ipynb
- Supplemental_code/image_analysis/Step3_Analyze_ilastik_results&crop_single_cell_npzs.ipynb
- Supplemental_code/image_analysis/Step4_DAPI_images&crop_DAPI_cells.ipynb
- Supplemental_code/image_analysis/Step5_background_substraction&feature_extraction.ipynb
- Supplemental_code/NextSeq_pipeline/
- Supplemental_code/NextSeq_pipeline/bcl2fastq_nextseq.py
- Supplemental_code/NextSeq_pipeline/HTseq.py
- Supplemental_code/NextSeq_pipeline/make_h5ad_QC.ipynb
- Supplemental_code/NextSeq_pipeline/qc_indices.ipynb
- Supplemental_code/spectra_matrices/
- Supplemental_code/spectra_matrices/Combination.ipynb
- Supplemental_code/spectra_matrices/NADH.ipynb
