# Supplementary material for: Integration of hyperspectral imaging and transcriptomics from individual cells with SpectralSeq
Source: Genome Res. 2025 Aug;35(8):1809–20. doi: 10.1101/gr.280014.124 (PMC12315715; doi:10.1101/gr.280014.124)
Supplement: Supplement 4 [file Supplemental_code.zip › Supplemental_code/figures/Additional_analysis_1/Additional_analysis_1.ipynb]

# %% [code]
'''
Aim: Additional analysis
Date: May/2024
Author: Yike Xie
'''

# %% [code]
import os
import numpy as np
import pandas as pd

import matplotlib as mpl
import matplotlib.pyplot as plt
import matplotlib.patches as mpatches
from matplotlib.lines import Line2D
from matplotlib import rcParams
import seaborn as sns

import scanpy as sc
import pickle

# %% [code]
save_path = '/home/yike/phd/cancer_cells_img_seq/figures/1st_review_202405/'

# %% [markdown]
# Supplementary primary CD8+ T cells

# %% [code]
adata_primary = sc.read_h5ad('/home/yike/phd/antigen_presentation/data/atg_ps_raw.h5ad')
sc.pp.normalize_total(adata_primary, target_sum=1e6)

show_cells = ['G9', 'K9', 'L9']
show_cell_index = adata_primary.obs[(adata_primary.obs['WellName'].isin(show_cells)) & 
                                    (adata_primary.obs['Batch'] == 3)].index


# Pan markers for mouse CD8+ T cells include CD3, CD5, CD8, CD27, and CD28
# Cd3d, Cd3e, Cd3g, Cd5, Cd8b1

# %% [code]
T_marker = ['Cd3d', 'Cd3e', 'Cd3g', 'Cd8b1',]
T_marker_df = pd.DataFrame(adata_primary[show_cell_index, T_marker].X.toarray(),
                           index=['Cell 1', 'Cell 2', 'Cell 3'],
                           columns=T_marker
                          )

fig, ax = plt.subplots(figsize=[2.5, 2])
ax = sns.heatmap(np.log2(T_marker_df), cbar_kws={'label':'Gene exp [cpm]', 'shrink': 0.8,
                                                 }, vmin=0, vmax=14)

ax.collections[0].colorbar.set_ticks(ticks)
ax.collections[0].colorbar.set_ticklabels(['0', '10', '10²', '10³', '10⁴'])

ax.set_title('CD8+ T cell markers')
fig.savefig(save_path + 'T_cell_markers.png', dpi=150,  bbox_inches='tight')

# %% [code]
# QC of the antigen presentation dataset
adata_primary = sc.read_h5ad('/home/yike/phd/antigen_presentation/data/atg_ps_raw.h5ad')

adata_primary.var['mt'] = adata_primary.var_names.str.startswith('mt-')  # annotate the group of mitochondrial genes as 'mt'
sc.pp.calculate_qc_metrics(adata_primary, qc_vars=['mt'], percent_top=None, log1p=False, inplace=True)

show_cells = ['G9', 'K9', 'L9']
show_cell_index = adata_primary.obs[(adata_primary.obs['WellName'].isin(show_cells)) & 
                                    (adata_primary.obs['Batch'] == 3)].index

## plotting
fig, axs = plt.subplots(1, 2, figsize=(3.5, 2), sharex=True)
plt.subplots_adjust(wspace=0.6)

axs[0].scatter(x=adata_primary[show_cell_index,:].obs['total_counts']/(10**5), 
               y=adata_primary[show_cell_index,:].obs['pct_counts_mt'], 
               c='orange', edgecolor='white', s=30)

axs[1].scatter(x=adata_primary[show_cell_index,:].obs['total_counts']/(10**5), 
               y=adata_primary[show_cell_index,:].obs['n_genes_by_counts']/(10**3), 
               c='navy', edgecolor='white', s=30)

axs[0].set_ylabel('mt counts [%]')
axs[1].set_ylabel('# genes [$10^3$]')

axs[0].set_ylim([0, 10])
axs[1].set_ylim([0, 2])
axs[0].set_xlim([0, 10])

fig.text(0.48, -0.05, 'Total counts [$10^5$]', va='center', ha='center')

fig.savefig(save_path + 'T_cells_QC.png', dpi=150, bbox_inches='tight')

# %% [markdown]
# Questions related with HyperSeq dataset

# %% [markdown]
## Supplementary HyperSeq pilot experiment

# %% [code]
print('load dataset')
fn = '/home/yike/phd/cell_celector/pilot_30_MCF7_cells/data/imaging-sequencing/202106_MCF7_30cells/MiSeq_sequencing/MCF7.h5ad'
adata = sc.read_h5ad(fn)
adata.var_names_make_unique()
sc.pp.normalize_total(adata, target_sum=1e6)

print('Restrict to imaged cells')
letters = ['C', 'D', 'E', 'F', 'G', 'H', 'I', 'J', 'K', 'L']
cellnames_imaged = [i + '5' for i in letters]
cellnames_not = [x for x in adata.obs['picked well'] if x not in cellnames_imaged]
adatai = adata[adata.obs['picked well'].isin(cellnames_imaged)]
adatan = adata[adata.obs['picked well'].isin(cellnames_not)]

# %% [code]
pilot_exp = pd.DataFrame(index=adatai.var_names)
pilot_exp['imaged'] = adatai.X.mean(axis=0)
pilot_exp['not imaged'] = adatan.X.mean(axis=0)

# %% [code]
show_genes = adata.var_names[((adatai.X > 0).sum(axis=0) > 3) * ((adatan.X > 0).sum(axis=0) > 3)]

from scipy.stats import spearmanr
rho = spearmanr(pilot_exp.loc[show_genes]['imaged'], pilot_exp.loc[show_genes]['not imaged']).statistic
P = spearmanr(pilot_exp.loc[show_genes]['imaged'], pilot_exp.loc[show_genes]['not imaged']).pvalue

# %% [code]
# plotting
fig, ax = plt.subplots(figsize=[2.7, 2.5])

ax.scatter(pilot_exp.loc[show_genes]['imaged'], pilot_exp.loc[show_genes]['not imaged'],
          edgecolor='white', alpha=0.7)
ax.set_xscale('log')
ax.set_yscale('log')

ax.set_xlabel('imaged: Gene exp [cpm]')
ax.set_ylabel('not imaged: Gene exp [cpm]')

ax.set_title(f'ρ={round(rho, 2)}')

fig.savefig(save_path + 'Correlation_pilot_imaged_unimaged.png', dpi=150, bbox_inches='tight')

# %% [markdown]
## Make the csv file with counts per gene per cell

# %% [code]
if False:
    data_fn = '/home/yike/phd/cancer_cells_img_seq/data/combine_gene.h5ad'
    adata = sc.read_h5ad(data_fn)
    sc.pp.filter_genes(adata, min_cells=10)

    count_df = pd.DataFrame(adata.X, index=adata.obs_names, columns=adata.var_names)
    count_df.to_csv(save_path + 'HyperSeq_counts.csv', sep=',')

# %% [markdown]
## Others

# %% [code]
def sig_dataset(feas_fn, data_fn):
    print('load features')
    with open(feas_fn, 'rb') as f:
        features = pd.read_pickle(f)
    
    print('load dataset')
    adata = sc.read_h5ad(data_fn)
    sc.pp.normalize_total(adata, target_sum=1e6)

    print('filter genes')
    sc.pp.filter_genes(adata, min_cells=10)

    print('Add features to adata')
    for col in features.columns:
        adata.obs[col] = features.loc[adata.obs_names][col]

    return adata

# %% [code]
# load dataset
feas_fn = '/home/yike/phd/cancer_cells_img_seq/figures/combine_features.pkl'
data_fn = '/home/yike/phd/cancer_cells_img_seq/data/combine_gene.h5ad'
adata = sig_dataset(feas_fn, data_fn)

# add average optical intensity to adata
df = pd.DataFrame(index=adata.obs_names, columns=adata.obs['wavelengths'].iloc[0])
for i in df.index:
    df.loc[i] = adata.obs['spectra'].loc[i] / adata.obs['area'].loc[i]
    
for col in df.columns:
    adata.obs['{}_{}'.format(col[0], col[1])] = df.loc[adata.obs_names][col]

# %% [markdown]
## Comparison with a bulk-seq dataset of MCF-7

# %% [code]
'''
1. doi:10.1016/j.dib.2023.109098
2. Total RNA was isolated from MCF-7 cells treated with vehicle control
(0.1% DMSO), or 10 µM enterolactone for 72 h,
and RNA-seq was performed.
3. Vehicle (0.1% DMSO): MC72_1, MC72_2, MC72_5
4. 10 µM Enterolactone: MEL72_2, MEL72_4, MEL72_5
'''

# %% [code]
if False:
    from pyensembl import EnsemblRelease
    ensembl = EnsemblRelease(77)

    bulk_fn = '/home/yike/phd/cancer_cells_img_seq/docs/manuscripts/NAR/202405_1st_Review/GSE216876/Counts_RNA-Seq.xlsx'
    bulk_df = pd.read_excel(bulk_fn, sheet_name='countdata_sampl_name', index_col=0)

    bulk_idx = np.intersect1d(ensembl.gene_ids(), bulk_df.index)
    bulk_df['Gene_name'] = 'no'
    for i in bulk_idx:
        bulk_df.loc[i, 'Gene_name'] = ensembl.gene_name_of_gene_id(i)

    bulk_df.to_excel(bulk_fn, sheet_name='countdata_sampl_name')
    
    # I average gene expression of the whole dataset after normalization
    HyperSeq_bulk = pd.DataFrame(adata.X.sum(axis=0), index=adata.var_names, columns=['cpm'])
    HyperSeq_bulk.to_csv('/home/yike/phd/cancer_cells_img_seq/docs/manuscripts/NAR/202405_1st_Review/GSE216876/Counts_HyperSeq.csv', sep=',')

# %% [code]
bulk_fn = '/home/yike/phd/cancer_cells_img_seq/docs/manuscripts/NAR_202406/202405_1st_Review/GSE216876/Counts_RNA-Seq.xlsx'
bulk_df = pd.read_excel(bulk_fn, sheet_name='countdata_sampl_name', index_col='Gene_name').drop('Geneid', axis=1)
bulk_df = bulk_df.loc[~ bulk_df.index.duplicated()]

HyperSeq_fn = '/home/yike/phd/cancer_cells_img_seq/docs/manuscripts/NAR_202406/202405_1st_Review/GSE216876/Counts_HyperSeq.csv'
HyperSeq_bulk = pd.read_csv(HyperSeq_fn, sep=',', index_col=0)

# %% [code]
# genes that are expressed by every bulk control data
bulk_exp_genes = bulk_df.index[bulk_df[bulk_df.columns[:3]].mean(axis=1) != 0]

# genes that are expressed by >= 10 cells in HyperSeq
HyperSeq_exp_genes = adata.var_names[(adata.X > 0).sum(axis=0) >= 10]

# commonly expressed genes
com_genes = list(set(bulk_exp_genes) & set(HyperSeq_exp_genes))

print(f'The MCF-7 bulk data has {len(bulk_exp_genes)} gens')
print(f'HyperSeq data has {len(HyperSeq_exp_genes)} genes')
print(f'{len(com_genes)} were detected from both datasets')

# %% [code]
# correlation analysis by spearman
df_mix = bulk_df[['MC72_1', 'MC72_2', 'MC72_5']].loc[com_genes]
df_mix['HyperSeq'] = HyperSeq_bulk['cpm'].loc[com_genes]
df_mix.columns = ['Bulk S1', 'Bulk S2', 'Bulk S3', 'HyperSeq']
df_mix_corr = df_mix.corr(method='spearman')

fig, ax = plt.subplots(figsize=[3, 2])
ax = sns.heatmap(df_mix_corr, vmin=0, vmax=1, cmap='Reds_r', square=True, cbar_kws={'label':'Spearman ρ'})
# ax.set_title('Spearman ρ')

for i in range(4):
    for j in range(4):
        ax.text(i + 0.5, j+0.5, round(df_mix_corr.iloc[i, j], 2), va='center', ha='center', color='gray')
        
plt.savefig(save_path + 'Bulk_ctl_vs_HyperSeq.png', dpi=300, bbox_inches='tight')

# %% [code]
fig, ax = plt.subplots(figsize=[2, 2])

ax.bar([0, 1, 2], [0.66, 0.67, 0.70], color='gray')
ax.set_xticks([0, 1, 2])
ax.set_xticklabels(['Bulk S1', 'Bulk S2', 'Bulk S3'], rotation=90)
ax.set_ylabel('Spearman ρ\nrelative to HyperSeq')

plt.savefig(save_path + 'Bulk_control_vs_HyperSeq2.png', bbox_inches='tight', dpi=300)

# %% [code]
# house keeping genes: ACTB, ACTG1, GAPDH, YWHAZ
# marker genes: CDH1, KRT18, ESR1, PGR, NR3C1
# no VIM, ACTA1, ACTA2 expression in both datasets

# only show MCF-7 control cells treated by DMSO

bulk_norm = bulk_df.loc[com_genes] / bulk_df.loc[com_genes].sum(axis=0) * 1e6
HyperSeq_norm = HyperSeq_bulk.loc[com_genes] / HyperSeq_bulk.loc[com_genes].sum() * 1e6

genes = ['ACTB', 'ACTG1', 'GAPDH', 'YWHAZ', 'CDH1', 'CTNNB1', 'KRT18', 'ESR1', 'PGR', 'NR3C1']
fig, ax = plt.subplots(figsize=[4, 2])
for i, gene in enumerate(genes):
    ax.scatter([i] * 3, (bulk_norm[bulk_norm.columns[:3]].loc[gene] / bulk_norm[bulk_norm.columns[:3]].loc['ACTB']).tolist(), 
               c='gray', alpha=0.4, s=100)
    ax.scatter([i], HyperSeq_norm.loc[gene] / HyperSeq_norm.loc['ACTB'], 
               c='red', alpha=0.4, s=100)
ax.set_xticks(range(len(genes)), genes, rotation=90)
ax.set_ylabel('Expression ratio\n[gene / ACTB]')

handles = []
for color, label in zip(['gray', 'Red'], ['Bulk control', 'HyperSeq']):
    handles.append(Line2D([0], [0], label=label, marker='o', markersize=10, 
                          color=color, alpha=0.4, linestyle='none'))
ax.legend(handles=handles, bbox_to_anchor=[1, 1])

plt.savefig(save_path + 'Bulk_control_vs_HyperSeq.png', bbox_inches='tight', dpi=150)

# %% [code]
# house keeping genes: ACTB, ACTG1, GAPDH, YWHAZ
'''
Commonly used housekeeping genes in Q-RT-PCR include beta actin (ACTB), 
glyceraldeyde-3-phosphate dehydrogenase (GAPDH), 
ribosome small subunit (18S) ribsosomal RNA (rRNA), 
Ubiquitin C (UBC), hypoxanthine guanine phosphoribosyl transferase (HPRT), 
succinate dehydrogenase complex, subunit A (SDHA) and 
Tyrosine 3-monooxygenase/tryptophan 5-monooxygenase activation protein, 
zeta polypeptide (YWHAZ) 
# ACTB, ARBP, GAPDH, HPRT, SDHA, UBC, 
'''

'''
MCF-7 cells exhibit features of differentiated mammary epithelium: 
they are positive for epithelial markers, 
such as E-cadherin, β-catenin and cytokeratin 18 (CK18), 
and negative for mesenchymal markers, such as vimentin and smooth muscle actin (SMA)
# CDH1, CTNNB1, KRT18, 
# no VIM, ACTA1, ACTA2
'''

'''
The data set consists of MCF7 which is a human breast cancer cell line with 
estrogen, progesterone and glucocorticoid receptors.
# ESR1, PGR, NR3C1
'''

# %% [markdown]
## Comparison between alive cells in bacth 1 and bacth 2 

# %% [code]
adata_nonlog = sc.read_h5ad('/home/yike/phd/cancer_cells_img_seq/data/combine_gene.h5ad')
adata_nonlog.var['mt'] = adata_nonlog.var_names.str.startswith('MT-')
adata_nonlog.var['rp'] = adata_nonlog.var_names.str.startswith(('RPS', 'RPL'))
sc.pp.calculate_qc_metrics(adata_nonlog, qc_vars=['mt', 'rp'], percent_top=None, log1p=False, inplace=True)

## divide live and dead cells according to the fraction o mitochondrial reads
live_cells = adata_nonlog.obs[adata_nonlog.obs['pct_counts_mt'] < 25].index
dead_cells = adata_nonlog.obs[adata_nonlog.obs['pct_counts_mt'] > 25].index

## dive cells into batch 1 and batch 2
batch2_cells = adata_nonlog.obs_names[adata_nonlog.obs_names.str.contains('3-1')]
batch1_cells = list(set(adata_nonlog.obs_names) - set(batch2_cells))

# live cells in bacth 1 and bacth 2
live1_cells = list(set(batch1_cells) & set(live_cells)) 
live2_cells = list(set(batch2_cells) & set(live_cells))

# %% [code]
live1_exp = pd.DataFrame(adata[live1_cells,].X.mean(axis=0), index=adata.var_names, columns=['Gene Exp'])
live1_exp['Exp_cells_n'] = (adata[live1_cells,].X > 0).sum(axis=0)

live2_exp = pd.DataFrame(adata[live2_cells,].X.mean(axis=0), index=adata.var_names, columns=['Gene Exp'])
live2_exp['Exp_cells_n'] = (adata[live2_cells,].X > 0).sum(axis=0)

show_genes = live1_exp.index[(live1_exp['Exp_cells_n'] >= 10) * (live2_exp['Exp_cells_n'] >= 10)]

from scipy.stats import spearmanr
rho = spearmanr(live1_exp.loc[show_genes]['Gene Exp'], live2_exp.loc[show_genes]['Gene Exp']).statistic
P = spearmanr(live1_exp.loc[show_genes]['Gene Exp'], live2_exp.loc[show_genes]['Gene Exp']).pvalue

# %% [code]
# plotting
fig, ax = plt.subplots(figsize=[2.7, 2.5])

ax.scatter(adata[live1_cells,show_genes].X.mean(axis=0), adata[live2_cells, show_genes].X.mean(axis=0),
          edgecolor='white', alpha=0.7)
ax.set_xscale('log')
ax.set_yscale('log')

ax.set_xlabel('Batch 1: Gene exp [cpm]')
ax.set_ylabel('Batch 2: Gene exp [cpm]')

ax.set_title(f'ρ={round(rho, 2)}')

fig.savefig(save_path + 'Correlation_live_batch1_vs_2.png', dpi=150, bbox_inches='tight')

# %% [markdown]
## Comparison between ringed vs unringed cells in bacth 1 and bacth 2 

# %% [code]
# ringed cells and unringed cells
ring_int_df =  pd.read_csv('/home/yike/phd/cancer_cells_img_seq/figures/seg_rings/' + 'ring_int_df.tsv', sep='\t', index_col=0)
bright_ring_cells = ring_int_df[ring_int_df['Log2FC'] > 0.4].index.tolist() # 60 cells
dim_ring_cells = list(set(adata.obs_names) - set(bright_ring_cells)) # 114 cells

ring_batch1 = list(set(bright_ring_cells) & set(batch1_cells))
unring_batch1 = list(set(dim_ring_cells) & set(batch1_cells))

ring_batch2 = list(set(bright_ring_cells) & set(batch2_cells))
unring_batch2 = list(set(dim_ring_cells) & set(batch2_cells))

# filter genes
save_figures = '/home/yike/phd/cancer_cells_img_seq/docs/hyperspectral_sequencing_ewa/figures/new_batch/Figure2/'

ring_log2fc_df = pd.read_csv(save_figures + 'DEGs_bright_dim/' + 'DEGs_ring_log2fc_signed_ks.tsv', 
                             sep='\t', index_col=0)

# %% [code]
## filter genes without median as 0 in both subgroups
filtered_genes_idx = (np.median(adata[bright_ring_cells,].X, axis=0) != 0) * (np.median(adata[dim_ring_cells,].X, axis=0) != 0)
filtered_genes = adata.var_names[filtered_genes_idx] # 2403
ring_log2fc_filtered = ring_log2fc_df.loc[filtered_genes]

## adjust pvalue
from statsmodels.stats.multitest import multipletests
adjust_pvalue = multipletests(ring_log2fc_filtered['pvalue'], alpha=0.05, method='fdr_bh')[1] # pvals_corrected Benjamini/Hochberg (non-negative)
ring_log2fc_filtered['pvalue_corrected'] = adjust_pvalue

DEGs_idex = ((abs(ring_log2fc_filtered['Log2FC (bright vs blue_dim)']) > 1) * 
             (-np.log10(ring_log2fc_filtered['pvalue_corrected']) > 2))
DEGs_all = ring_log2fc_filtered[DEGs_idex].index.tolist()

# %% [code]
ring_cells = {'batch1': ring_batch1, 'batch2': ring_batch2}
unring_cells = {'batch1': unring_batch1, 'batch2': unring_batch2}

if False:
    ring_ks = {}

    from scipy.stats import ks_2samp
    from statsmodels.stats.multitest import multipletests

    for key in ['batch1', 'batch2']:

        df = pd.DataFrame(index = adata.var_names, 
                          columns = ['statistic', 'pvalue', 'statistic_location', 'statistic_sign'])
        for gene in adata.var_names:
            res = ks_2samp(adata[ring_cells[key], gene].X[:,0], adata[unring_cells[key], gene].X[:, 0], 
                        alternative='two-sided', method='asymp')
            df.loc[gene] = [res.statistic, res.pvalue, res.statistic_location, res.statistic_sign]    

        ## log2 fold change
        df[f'Avg_exp ({key}_ring)'] = adata[ring_cells[key], ].X.mean(axis=0)
        df[f'Avg_exp ({key}_unring)'] = adata[unring_cells[key], ].X.mean(axis=0)
        df[f'Log2FC ({key}_ring vs {key}_unring)'] =  np.log2(df[f'Avg_exp ({key}_ring)']+ 1) - np.log2(df[f'Avg_exp ({key}_unring)'] + 1)

        adjust_pvalue = multipletests(df['pvalue'], alpha=0.05, method='fdr_bh')[1] # pvals_corrected Benjamini/Hochberg (non-negative)
        df['pvalue_corrected (Benjamini/Hochberg)'] = adjust_pvalue

        df.to_csv(save_path + f'DEGs_{key}_ring_vs_unring_signed_ks.tsv', sep='\t')
        ring_ks[key] = df

# %% [code]
ring_ks = {}
for key in ['batch1', 'batch2']:
    ring_ks[key] = pd.read_csv(save_path + f'DEGs_{key}_ring_vs_unring_signed_ks.tsv', sep='\t', index_col=0)

# %% [code]
main_figure_genes = [
    'LINC00052', 'LDB1',
    'RANBP2', 'POM121', 'POLR2A', 'POM121C', 'NUP155', 'AGO2',
    'NDUFB11', 
    'COX8A', 'COX7B', 'COX6A1', 'COX6C', 'COX6B1', # are mainly driven by batch 1, right-bottom corner
     ]

fig, ax = plt.subplots(figsize=[2.7, 2.5])

ax.scatter(ring_ks['batch1']['statistic'] * ring_ks['batch1']['statistic_sign'].loc[filtered_genes], 
           ring_ks['batch2']['statistic'] * ring_ks['batch2']['statistic_sign'].loc[filtered_genes],
           c='gray', edgecolor='white', alpha=0.3)

ax.scatter(ring_ks['batch1'].loc[DEGs_all]['statistic'] * ring_ks['batch1'].loc[DEGs_all]['statistic_sign'], 
           ring_ks['batch2'].loc[DEGs_all]['statistic'] * ring_ks['batch2'].loc[DEGs_all]['statistic_sign'],
           c='navy', edgecolor='white', alpha=0.3)

ax.scatter(ring_ks['batch1'].loc[main_figure_genes]['statistic'] * ring_ks['batch1'].loc[main_figure_genes]['statistic_sign'], 
           ring_ks['batch2'].loc[main_figure_genes]['statistic'] * ring_ks['batch2'].loc[main_figure_genes]['statistic_sign'],
           c='red', edgecolor='white', alpha=0.5)

ax.set_xlabel('Bacth 1')
ax.set_ylabel('Bacth 2')

ax.axvline(0, ls='--', c='k', lw=0.5)
ax.axhline(0, ls='--', c='k', lw=0.5)

ax.set_xlim([-0.63, 0.63])
ax.set_ylim([-0.63, 0.63])

ax.set_xticks([-0.5, -0.25, 0, 0.25, 0.5])

ax.set_title('Statistic KS test\n[ringed vs unringed]')

for i in [1, -1]:
    for j in [1, -1]:
        n = ((ring_ks['batch1'].loc[DEGs_all]['statistic_sign'] * i > 0) * 
             (ring_ks['batch2'].loc[DEGs_all]['statistic_sign'] * j > 0)).sum()

        ax.text(0.5 * i, 0.55 * j, str(n), va='center', ha='center')
        
fig.savefig(save_path + 'ringed_vs_unringed_batch_effect.png', 
            dpi=150, bbox_inches='tight')

# we may need rewrite the main manuscript about two COX genes: 'COX6A1', 'COX6C'

# %% [markdown]
## correlations between ringed vs unringed DEGs and different channels

# %% [code]
# correlations between spectras and gene expressions at single cell resolution
df = pd.DataFrame(index=adata.obs_names, columns=adata.obs['wavelengths'].iloc[0])
for i in df.index:
    df.loc[i] = adata.obs['spectra'].loc[i] / adata.obs['area'].loc[i]
    
feas = ['{}_{}'.format(col[0], col[1]) for col in df.columns]
corr = get_correlation(adata, feas)
corr = corr.fillna(0)
corr['Frac'] = 100 * (adata[:, corr.index].X > 0).sum(axis=0) / adata.obs.shape[0]
corr['Number'] = (adata[:, corr.index].X > 0).sum(axis=0)

corr.to_csv(save_path + 'spectra_gene_correlation_all_cells.tsv', sep='\t')

# %% [code]
corr_show = corr[corr.columns[:15]]
corr_show.columns = [f'{str(i+1)}: ({wls[:3]}, {wls[-3:]})'
 for i, wls in enumerate(corr_show.columns)]

fig, ax = plt.subplots(figsize=[3, 3])

ax = sns.kdeplot(corr_show.loc[DEGs_all])
# plt.legend(loc='upper center', bbox_to_anchor=(1.05, 1.05), ncol=2, borderaxespad=0)
sns.move_legend(ax, "upper left", bbox_to_anchor=(1, 1), ncol=2, title='Channel: (λex, λem)')

ax.set_xlabel('Gene exp vs. channel')

fig.savefig(save_path + 'Ringed_Gene_vs_channels.png', bbox_inches='tight', dpi=150)

# %% [markdown]
## correlations between ringed vs unringed DEGs and cell size

# %% [code]
fd = '/home/yike/phd/cancer_cells_img_seq/figures/correlate_features/gene/'
corr_size_original = pd.read_csv(fd + 'correlation_live_cells.tsv', sep='\t', index_col=0)
corr_size = corr_size_original.copy()
corr_size['area um2'] = corr_size['area']

# %% [code]
corr_size = corr_size[['area um2']].loc[DEGs_all].sort_values('area um2', ascending=False)

corr_size['Rank'] = 0
corr_size.loc[corr_size['area um2'] > 0, 'Rank'] = np.arange((corr_size['area um2'] > 0).sum() + 1)[1:]
corr_size.loc[corr_size['area um2'] < 0, 'Rank'] = (np.arange((corr_size['area um2'] < 0).sum() + 1) * -1)[1:][::-1]

corr_size.to_csv(save_path + 'Rank_size_correlation_DEGs(ringed_vs_unringed).csv', index=',')

# %% [code]
# no SNRP genes and no exon splicing junction complex genes(MAGOH, RBM8A, and EIF4A3)
corr_size.index.str.startswith(('SNRP', 'MAGOH', 'RBM8A', 'EIF4A3'))

# %% [markdown]
## differential exon usage between ringed and unringed cells

# %% [code]
fn = '/home/yike/phd/cancer_cells_img_seq/figures/correlate_features/exon/'

exon_number_frac = pd.read_csv(fn + 'exon_number_frac.tsv', sep='\t', index_col=['gene_name', 'exon_number'])

gene_exp = pd.read_csv(fn + 'gene_exp.tsv', sep='\t', index_col='gene_name')
exon_number_exp = pd.read_csv(fn + 'exon_number_exp.tsv', 
                              sep='\t', index_col=['gene_name', 'exon_number'])

# %% [code]
# genes that are not expressed by any cell
no_exp_genes = gene_exp[live_cells][gene_exp[live_cells].sum(axis=1) == 0].index

# genes with only one exon
gene_1exon = [gene for gene in exon_number_exp[live_cells].index.get_level_values(0).unique() 
               if (exon_number_exp[live_cells].loc[gene].sum(axis=1) > 0).sum() == 1]

icld_genes = set(exon_number_frac[live_cells].index.get_level_values(0).unique()) - (set(no_exp_genes) | set(gene_1exon))

# %% [code]
genes10 = corr_size_original.index[corr_size_original['Number'] > 10]
idx = list(set(genes10) & set(list(icld_genes)[1:]))
exon_number_frac = exon_number_frac.loc[idx]

# %% [code]
exon_df = pd.DataFrame(index=exon_number_frac.index, 
                          columns=['statistic', 'pvalue', 'statistic_location', 'statistic_sign'])
for gene, exon in exon_number_frac.index:
    res = ks_2samp(exon_number_frac[bright_ring_cells].loc[gene, exon].tolist(), 
                   exon_number_frac[dim_ring_cells].loc[gene, exon].tolist(), 
                   alternative='two-sided', method='asymp')
    exon_df.loc[gene, exon] = [res.statistic, res.pvalue, res.statistic_location, res.statistic_sign] 
    
exon_df['Avg_exon_usage_ring'] = exon_number_frac[bright_ring_cells].mean(axis=1)
exon_df['Avg_exon_usage_unring'] = exon_number_frac[dim_ring_cells].mean(axis=1)
exon_df['Log2FC (ring vs unring)'] =  np.log2(exon_df['Avg_exon_usage_ring']+ 0.001) - np.log2(exon_df['Avg_exon_usage_unring'] + 0.001)

adjust_pvalue = multipletests(exon_df['pvalue'], alpha=0.05, method='fdr_bh')[1] # pvals_corrected Benjamini/Hochberg (non-negative)
exon_df['pvalue_corrected (Benjamini/Hochberg)'] = adjust_pvalue

exon_df.to_csv(save_path + 'exon_usage_ringed_vs_unringed.tsv', sep='\t')

# %% [code]
exon_df.sort_values('pvalue_corrected (Benjamini/Hochberg)')

# %% [code]
gene_exons = exon_df.sort_values('pvalue_corrected (Benjamini/Hochberg)').index[:5]

violin = exon_number_frac.loc[gene_exons][bright_ring_cells + dim_ring_cells]
violin_show = violin.T.melt(var_name=['Gene name', 'Exon number'], value_name='Exon usage', ignore_index=False)
violin_show['Group'] = 'ringed'
violin_show.loc[violin_show.index.isin(dim_ring_cells), 'Group'] = 'unringed'
violin_show['Gene: Exon number'] = [x + ': ' + str(y) for x, y in zip(violin_show['Gene name'], violin_show['Exon number'])]

# %% [code]
fig, ax = plt.subplots(figsize=[6, 3])
ax = sns.violinplot(x='Gene: Exon number', y='Exon usage', data=violin_show, 
               hue='Group', inner='point', cut=0, density_norm='width')
fig.savefig(save_path + 'top5_ringed_vs_unringed_exon_usage.png', bbox_inches='tight', dpi=300)

# %% [code]
exon_df['signed_statistic'] = exon_df['statistic_location'] * exon_df['statistic_sign']

# %% [code]
express

# %% [code]


# %% [code]
