# Supplementary material for: Integration of hyperspectral imaging and transcriptomics from individual cells with SpectralSeq
Source: Genome Res. 2025 Aug;35(8):1809–20. doi: 10.1101/gr.280014.124 (PMC12315715; doi:10.1101/gr.280014.124)
Supplement: Supplement 4 [file Supplemental_code.zip › Supplemental_code/figures/Additional_analysis_1/MCF7_receptors.ipynb]

# %% [code]
'''
author: Yike Xie
data: 22/Dec/2023
content: check the correlation coefficients of representative
         receptors of MCF-7 cells
'''

# %% [code]
import os
import numpy as np
import pandas as pd

import matplotlib as mpl
import matplotlib.pyplot as plt
from matplotlib import rcParams
import seaborn as sns

import scanpy as sc
import pickle

# %% [code]
def sig_dataset(feas_fn, data_fn):
    print('load features')
    with open(feas_fn, 'rb') as f:
        features = pd.read_pickle(f)
    
    print('load dataset')
    adata = sc.read_h5ad(data_fn)
    sc.pp.normalize_total(adata, target_sum=1e6)

    print('filter genes')
    sc.pp.filter_genes(adata, min_cells=10)

    print('Add features to adata')
    for col in features.columns:
        adata.obs[col] = features.loc[adata.obs_names][col]

    return adata

def plot_bins(adata, fea, bin_n, gene, cmap, filetype, path=False, rho=False, ):
    area_order = adata.obs[fea].sort_values().index
    exp = adata[area_order, gene].X
    exp = pd.DataFrame(exp[:,0], index=area_order, columns=['Gene exp [cpm]'])

    exp['order'] = '0'
    for i in range(bin_n):
        n = round(exp.shape[0] / bin_n)
        idx = [j for j in np.arange(n) + n * i if j < exp.shape[0]]
        exp.loc[area_order[idx], 'order'] = 'Group {}'.format(str(i + 1))

    fig, ax = plt.subplots(figsize=[2, 3])
    rcParams['pdf.fonttype'] = 42
    rcParams['font.size'] = 10
    med = [exp[exp['order'] == 'Group {}'.format(str(i + 1))]['Gene exp [cpm]'].median() # average expression
           for i in range(bin_n)]
    alpha = [0.2 + 0.6 * i/(max(med) + 0.001) for i in med] # avoid average expression is 0
    cmap = mpl.cm.get_cmap(cmap)
    palette = [cmap(i) for i in alpha]

    PROPS = {
        'boxprops':{'edgecolor':'white'},
        'medianprops':{'color':'white'},
        'whiskerprops':{'color':'none'},
        'capprops':{'color':'none'}}
    sns.boxplot(data=exp, x='order', y='Gene exp [cpm]', palette=palette, **PROPS)
    sns.stripplot(data=exp, x='order', y='Gene exp [cpm]', palette=palette, 
                  edgecolor='white', linewidth=1, size=3)
    ax.set_xticks([])
    ax.set_xticklabels([])
    ax.set_xlabel('{}:\nsmallest → largest'.format([fea.title(), fea][fea.isupper()]))
    ax.set_title(gene)
    ax.set_yscale('log')
    
    if rho is not False:
        ax.text(0.5, ax.get_yticks()[-4], r'$\rho$={}'.format(round(rho, 2)))

    if path is not False:
        fig.savefig(os.path.join(path, f'{fea}_{gene}{filetype}'), dpi=300, bbox_inches='tight')
        
    return {'fig': fig, 'ax': ax}


# %% [code]
def kdes(corr, fea, path=False):
    from matplotlib.lines import Line2D
    rcParams['pdf.fonttype'] = 42

    fig, ax = plt.subplots(figsize=[3,3])
    cs = sns.color_palette('tab10', 3)

    handles = []
    labels = []
    for i, c in zip([0, 10, 50], cs):
        sns.kdeplot(data=corr[corr['Number'] > i], x=fea, lw=2, 
                    ax=ax, c=c)
        handles.append(Line2D([], [], color=c, lw=2))
        labels.append('≥{} cells'.format(str(i)))

    ax.legend(handles=handles, labels=labels, loc='upper left', 
              bbox_to_anchor=[1, 1], title='Genes expressed by')
    ax.set_xlabel(r'$\rho$ [{} vs. Exp]'.format(fea.capitalize()))
    ax.set_ylabel('Density')

    if path is not False:
        fig.savefig(path + '{}_kde_0_10_50.pdf'.format(fea), dpi=150, bbox_inches='tight')
        
def kde_fea(corr, n, fea, genes, colors, path=False):
    
    rcParams['pdf.fonttype'] = 42
    fig, ax = plt.subplots(figsize=[2.5,2.5])
    sns.kdeplot(data=corr[corr['Number'] > n], x=fea, lw=2, 
                ax=ax, c='gray')
    ax.set_title('Genes expressed by ≥{} cells'.format(str(n)))
    ax.set_xlabel(r'$\rho$ [{} vs. Exp]'.format(fea.capitalize()))
    ax.set_ylabel('Density')
    ax.grid(lw=1, ls='--', zorder=-5, alpha=0.5)

    def find_nearest(array, value):
        array = np.asarray(array)
        idx = (np.abs(array - value)).argmin()
        return array[idx]

    x = ax.lines[0].get_xdata()
    y = ax.lines[0].get_ydata()
    points = list(zip(x, y))
    t_dic = dict(points)

    x_trues = [corr.loc[gene][fea] for gene in genes]
    x_points = []
    y_points = []
    for x in x_trues:
        x_point = find_nearest(np.array(list(t_dic.keys())), x)
        x_points.append(x_point)
        y_points.append(t_dic[x_point])

    sns.scatterplot(x = x_points,
                    y = y_points, c=colors, s=50)

    for gene, x, y, c in zip(genes, x_points, y_points, colors):
        ax.annotate(gene, xy=(x, y), xytext=(x, y+0.8), arrowprops=dict(arrowstyle="<-"), 
                    va='center', ha='center', color=c)

    if path is not False:
        fig.savefig(path + '{}_kde.pdf'.format(fea), dpi=150, bbox_inches='tight')

    return {'fig': fig, 'ax': ax}

# %% [code]
feas_fn = '/home/yike/phd/cancer_cells_img_seq/figures/combine_features.pkl'
data_fn = '/home/yike/phd/cancer_cells_img_seq/data/combine_gene.h5ad'
adata = sig_dataset(feas_fn, data_fn)

save_figures = '/home/yike/phd/cancer_cells_img_seq/figures/correlate_features/gene/'

# add average optical intensity to adata
df = pd.DataFrame(index=adata.obs_names, columns=adata.obs['wavelengths'].iloc[0])
for i in df.index:
    df.loc[i] = adata.obs['spectra'].loc[i] / adata.obs['area'].loc[i]
    
for col in df.columns:
    adata.obs['{}_{}'.format(col[0], col[1])] = df.loc[adata.obs_names][col]
    
adata.obs['C4_C2'] = df[df.columns[3]] / df[df.columns[1]]

adata.obs['area um2'] = adata.obs['area'] * 339.08276 ** 2 / 1024 ** 2

# %% [markdown]
## focus following analyses on cells with low percentage of mitochondrial reads

# %% [code]
## divide live and dead cells according to the fraction o mitochondrial reads
live_cells = adata.obs[adata.obs['pct_counts_mt'] < 25].index
dead_cells = adata.obs[adata.obs['pct_counts_mt'] > 25].index

# create dataset only having cells with low percentage of mitochondrial reads
adata_live = adata[live_cells, :]

# %% [code]
def plot_bins(adata, fea, bin_n, gene, cmap, xlabel, filetype, path=False, rho=False, ):
    area_order = adata.obs[fea].sort_values().index
    exp = adata[area_order, gene].X
    exp = pd.DataFrame(exp[:,0], index=area_order, columns=['Gene exp [cpm]'])

    exp['order'] = '0'
    for i in range(bin_n):
        n = round(exp.shape[0] / bin_n)
        idx = [j for j in np.arange(n) + n * i if j < exp.shape[0]]
        exp.loc[area_order[idx], 'order'] = 'Group {}'.format(str(i + 1))

    fig, ax = plt.subplots(figsize=[2, 2.5])
    rcParams['pdf.fonttype'] = 42
    rcParams['font.size'] = 10
    med = [exp[exp['order'] == 'Group {}'.format(str(i + 1))]['Gene exp [cpm]'].median() # average expression
           for i in range(bin_n)]
    alpha = [0.2 + 0.6 * i/(max(med) + 0.001) for i in med] # avoid average expression is 0
    cmap = mpl.cm.get_cmap(cmap)
    palette = [cmap(i) for i in alpha]

    PROPS = {
        'boxprops':{'edgecolor':'white'},
        'medianprops':{'color':'white'},
        'whiskerprops':{'color':'none'},
        'capprops':{'color':'none'}}
    sns.boxplot(data=exp, x='order', y='Gene exp [cpm]', palette=palette, **PROPS)
    sns.stripplot(data=exp, x='order', y='Gene exp [cpm]', palette=palette, 
                  edgecolor='white', linewidth=1, size=3)

    bins = np.array_split(adata.obs[fea].sort_values().array, 8)
    round_n = [0, 2]['.' in str(bins[0])]
#     round_n = 0
    xticklabels = [f'{f"%.{round_n}f" % (i.min())}-{f"%.{round_n}f" % (i.max())}' for i in bins]
    ax.set_xticklabels(xticklabels, rotation=90)
    ax.set_xlabel(xlabel)
#     ax.set_xlabel('{}:\nsmallest → largest'.format([fea.title(), fea][fea.isupper()]))
    ax.set_title(gene)
    ax.set_yscale('log')
    
    if rho is not False:
        ax.text(0.5, ax.get_yticks()[-4], r'$\rho$={}'.format(round(rho, 2)))

    if path is not False:
        fig.savefig(os.path.join(path, f'{fea}_{gene}{filetype}'), dpi=300, bbox_inches='tight')
        
    return {'fig': fig, 'ax': ax}

# %% [code]
save_figures = '/home/yike/phd/cancer_cells_img_seq/figures/correlate_features/gene/'

morph_corr = pd.read_csv(save_figures + 'correlation_live_cells.tsv', 
                         sep='\t', index_col=0)
morph_corr['area um2'] = morph_corr['area']

wls_corr = pd.read_csv(save_figures + 'spectra_gene_correlation_live_cells.tsv', 
                       sep='\t', index_col=0).fillna(0)

ratio_corr = pd.read_csv(save_figures + 'C4_C2/correlation_ratio_4_2_live_cells.tsv', 
                         sep='\t', index_col=0).fillna(0)

# %% [code]
receptors = [
    'ESR1', # Estrogen receptors
    'PGR', # Progesterone Receptor
    'AR', # Androgen Receptor
    'NR3C1', # Glucocorticoid receptor
    'TNFRSF1A', # TNF-alpha receptors
]
wls_corr.loc[receptors]['343_451']

# %% [code]
ratio_corr.loc[receptors]['C4_C2']

# %% [code]
morph_corr.loc[receptors]

# %% [code]
heatmap_df = pd.DataFrame(index=receptors, 
                          columns=['Area', 'Eccentricity','C4/C2',  'C4', ])

heatmap_df['Area'] = morph_corr.loc[receptors]['area']
heatmap_df['Eccentricity'] = morph_corr.loc[receptors]['eccentricity']

heatmap_df['C4'] = wls_corr.loc[receptors]['343_451']

heatmap_df['C4/C2'] = ratio_corr.loc[receptors]['C4_C2']

# %% [code]
heatmap_df

# %% [code]
fig, ax = plt.subplots(figsize=[2, 2])
rcParams['pdf.fonttype'] = 42
sns.heatmap(heatmap_df, center=0, cmap='vlag', vmin = -0.25, vmax=0.25, 
                cbar_kws={'label': r'$\rho$ [vs Gene exp]'})
plt.savefig(save_figures + 'MCF7/MCF7_receptors.png', bbox_inches='tight', dpi=300)
plt.savefig(save_figures + 'MCF7/MCF7_receptors.pdf', bbox_inches='tight', dpi=300)

# %% [code]
for gene in receptors:
    fea = '343_451'
    genes = [gene]
    colors = ['Reds']
    cmap = 'Reds'
    bin_n = 8
    
    rho = wls_corr.loc[gene][fea]
    plot_bins(adata_live, fea, bin_n, gene, cmap, 'Ave intensity of 343 451', '.pdf', 
              path=save_figures + 'MCF7/', rho=rho)

# %% [code]
