# Supplementary material for: Integration of hyperspectral imaging and transcriptomics from individual cells with SpectralSeq
Source: Genome Res. 2025 Aug;35(8):1809–20. doi: 10.1101/gr.280014.124 (PMC12315715; doi:10.1101/gr.280014.124)
Supplement: Supplement 4 [file Supplemental_code.zip › Supplemental_code/figures/Additional_analysis_2/spearmanr_significance.ipynb]

# %% [code]
'''
author: Yike Xie
data: 11/26/2023
content: compute the statistical significance of correlation analysis shown in the manuscript
'''

# %% [code]
import os
import sys
import numpy as np
import pandas as pd

import matplotlib.pyplot as plt
from matplotlib import rcParams
import seaborn as sns

import scanpy as sc
import pickle

# %% [code]
def sig_dataset(feas_fn, data_fn):
    print('load features')
    with open(feas_fn, 'rb') as f:
        features = pd.read_pickle(f)
    
    print('load dataset')
    adata = sc.read_h5ad(data_fn)
    sc.pp.normalize_total(adata, target_sum=1e6)

    print('filter genes')
    sc.pp.filter_genes(adata, min_cells=10)

    print('Add features to adata')
    for col in features.columns:
        adata.obs[col] = features.loc[adata.obs_names][col]

    return adata

# %% [code]
feas_fn = '/home/yike/phd/cancer_cells_img_seq/figures/combine_features.pkl'
data_fn = '/home/yike/phd/cancer_cells_img_seq/data/combine_gene.h5ad'
adata = sig_dataset(feas_fn, data_fn)

# %% [code]
# add the average fluorescent intensity of each channel to the dataset
df = pd.DataFrame(index=adata.obs_names, columns=adata.obs['wavelengths'].iloc[0])
for i in df.index:
    df.loc[i] = adata.obs['spectra'].loc[i] / adata.obs['area'].loc[i]
    
for col in df.columns:
    adata.obs['{}_{}'.format(col[0], col[1])] = df.loc[adata.obs_names][col]
    
# add the ratio of channel 4 [3] to channel 2 [1] after background subtraction to dataset    
adata.obs['C4_C2'] = df[df.columns[3]] / df[df.columns[1]]

# %% [code]
## divide live and dead cells according to the fraction o mitochondrial reads
live_cells = adata.obs[adata.obs['pct_counts_mt'] < 25].index
dead_cells = adata.obs[adata.obs['pct_counts_mt'] > 25].index

# create dataset only having cells with low percentage of mitochondrial reads
adata_live = adata[live_cells, :]

# Average spectra
adata_live.obs['spectra_norm'] = np.array(adata_live.obs['spectra'].tolist()).mean(axis=1) / adata_live.obs['area']

# %% [markdown]
## statistical significance of correlation analysis

# %% [code]
from scipy.stats import spearmanr

# %% [markdown]
#### Figure 3 

# %% [code]
# size with gene: 'RBM8A', 'HDGFRP3', 'HIGD1A'

fea = 'area'
fea_data = adata_live.obs[fea].tolist()
for gene in ['RBM8A', 'HDGFRP3', 'HIGD1A']:
    res = spearmanr(fea_data, adata_live[:, gene].X[:, 0].tolist())
    rho, P = res[0], res[1]
    print(f'{gene} with {fea}: rho={rho}, p-value={P}')

# %% [code]
# size with exon usage: DAAM1, exon25, exon 11, exon 1

save_figures = '/home/yike/phd/cancer_cells_img_seq/figures/correlate_features/exon/'
gene_exp = pd.read_csv(save_figures + 'gene_exp.tsv', sep='\t', index_col='gene_name')

exon_number_fra = pd.read_csv(save_figures + 'exon_number_frac.tsv', sep='\t', index_col=[0, 1])
exon_number_fra_live = exon_number_fra[adata_live.obs_names]

# %% [code]
fea = 'area'
gene = 'DAAM1'
g_idx = (gene_exp[live_cells].loc[gene] >= 10)

for exon in [('DAAM1', 25), ('DAAM1', 11), ('DAAM1', 1)]:
    fea_data = adata_live[g_idx].obs[fea].tolist()
    res = spearmanr(fea_data, exon_number_fra_live.loc[exon][g_idx])
    rho, P = res[0], res[1]
    print(f'{exon} with {fea}: rho={rho}, p-value={P}')

# %% [markdown]
#### Figure S4

# %% [code]
# size with gene: TUBG2
fea = 'area'
fea_data = adata_live.obs[fea].tolist()
for gene in ['TUBG2']:
    res = spearmanr(fea_data, adata_live[:, gene].X[:, 0].tolist())
    rho, P = res[0], res[1]
    print(f'{gene} with {fea}: rho={rho}, p-value={P}')

# %% [code]
# eccentricity with gene: GNB2L1, RHOA,GRWD1

fea = 'eccentricity'
fea_data = adata_live.obs[fea].tolist()
for gene in ['GNB2L1', 'RHOA', 'GRWD1']:
    res = spearmanr(fea_data, adata_live[:, gene].X[:, 0].tolist())
    rho, P = res[0], res[1]
    print(f'{gene} with {fea}: rho={rho}, p-value={P}')

# %% [markdown]
#### Figure 4

# %% [code]
# ave intensity of C4 with gene: LDHA, ATP5I, IDH1, ME2

fea = '343_451'
fea_data = adata_live.obs[fea].tolist()
for gene in ['LDHA', 'ATP5I', 'IDH1', 'ME2']:
    res = spearmanr(fea_data, adata_live[:, gene].X[:, 0].tolist())
    rho, P = res[0], res[1]
    print(f'{gene} with {fea}: rho={rho}, p-value={P}')

# %% [markdown]
#### Figure S5

# %% [code]
# Ratio of C4 to C2 with gene: INSR, ALDOA, ENO1

fea = 'C4_C2'
fea_data = adata_live.obs[fea].tolist()
for gene in ['INSR', 'ALDOA', 'ENO1']:
    res = spearmanr(fea_data, adata_live[:, gene].X[:, 0].tolist())
    rho, P = res[0], res[1]
    print(f'{gene} with {fea}: rho={rho}, p-value={P}')

# %% [code]
