# Supplementary material for: Integration of hyperspectral imaging and transcriptomics from individual cells with SpectralSeq
Source: Genome Res. 2025 Aug;35(8):1809–20. doi: 10.1101/gr.280014.124 (PMC12315715; doi:10.1101/gr.280014.124)
Supplement: Supplement 4 [file Supplemental_code.zip › Supplemental_code/figures/Additional_analysis_3/10X_cell_cycle.ipynb]

# %% [code]
'''
author: Yike Xie
data: 4/26/2025
content: Cell size analysis based on a 10X cell cycle dataset
'''

# %% [code]
import os
import sys
import numpy as np
import pandas as pd

import matplotlib as mpl
import matplotlib.pyplot as plt
from matplotlib import rcParams
import seaborn as sns
import skimage

import scanpy as sc
import anndata
import pickle

import cv2

import harmonypy as hm

# %% [markdown]
# create other MCF-7 datasets

# %% [code]
# GSE144320
path = '/home/yike/phd/cancer_cells_img_seq/docs/manuscripts/Genome_research_202409/2nd_review/other_MCF7_datasets/GSE144320_10X_MCF_WT_ESR1_mutation'

data = pd.read_csv(os.path.join(path, 'GSM4285803_scRNA_RawCounts.csv'), index_col=0)
metadata = pd.read_csv(os.path.join(path, 'GSM4285803_scRNA_metaInfo.csv'), index_col=0)

MCF7_data = data.loc[metadata[metadata['CellType'] == 'MCF7'].index]
MCF7_metadata = metadata[metadata['CellType'] == 'MCF7']

cc_adata = anndata.AnnData(
    X=MCF7_data.values,
    var=pd.DataFrame([], index=MCF7_data.columns),
    obs=MCF7_metadata[['phase']],
)

cc_adata.obs['Lib_prep'] = '10X'
cc_adata.obs['GEO'] = 'GSE144320'

# %% [markdown]
# Leverage the GSE144320 dataset (10X cell cycle study)

# %% [markdown]
| Phase    | Meaning                                                                   | Expected Cell Size  |
|----------|---------------------------------------------------------------------------|---------------------|
| G2/M     | Cells have replicated DNA and are preparing for or undergoing mitosis     | 🔴 Largest           |
| G2       | Post-DNA replication, just before mitosis (similar to G2/M)               | 🔴 Large             |
| S phase  | DNA synthesis is actively occurring                                       | 🟡 Medium            |
| G1/S     | Transition from G1 to S phase, checkpoint activation                      | 🟢 Medium-small      |
| M/G1     | Post-mitosis or early G1 transition                                       | 🟠 Medium-small      |

# %% [code]
sc.pp.normalize_total(cc_adata, target_sum=1e4)

# %% [code]
cc_adata.obs['area'] = np.nan
for i, phase in enumerate(['M/G1', 'G1/S', 'S phase', 'G2', 'G2/M']):
    cc_adata.obs.loc[cc_adata.obs['phase'] == phase, 'area'] = i + 1

# %% [code]
def get_correlation(adata_s, feas):
    #corr = dsim.correlation.correlate_features_phenotypes(feas, fillna=0)##
    exp = adata_s.X.T
    phe = adata_s.obs[feas].fillna(0)

    x = exp #(39466, 10)
    y = phe.values.T #(2, 10)

    from scipy.stats import rankdata

    xw = np.zeros_like(x, float)
    for ii, xi in enumerate(x):
        xw[ii] = rankdata(xi, method='average')
    yw = np.zeros_like(y, float)
    for ii, yi in enumerate(y):
        yw[ii] = rankdata(yi, method='average')

    xw = ((xw.T - xw.mean(axis=1)) / xw.std(axis=1)).T
    yw = ((yw.T - yw.mean(axis=1)) / yw.std(axis=1)).T
    n = xw.shape[1]
    r = np.dot(xw, yw.T) / n

    corr = pd.DataFrame(
                    data=r,
                    index=adata_s.var_names,
                    columns=phe.columns,
                    dtype=float)

    return corr

# %% [code]
feas = ['area']
corr = get_correlation(cc_adata, feas)

corr['Frac'] = 100 * (cc_adata[:, corr.index].X > 0).sum(axis=0) / cc_adata.obs.shape[0]
corr['Number'] = (cc_adata[:, corr.index].X > 0).sum(axis=0)

# %% [code]
import gseapy as gp
from gseapy.plot import barplot

def pathway_df(gene_list):    
    pthw = gp.enrichr(gene_list=gene_list,
                         gene_sets=['GO_Biological_Process_2021'],
                         cutoff = False).res2d

    pthw_plot = pthw[:10]
    pthw_plot['-log10(P-value)'] = -np.log10(pthw_plot['P-value'])
    
    return pthw_plot

# %% [code]
n = 300
neg_list = corr[corr['Number'] >= 10]['area'].sort_values()[:n].index.tolist()
pos_list = corr[corr['Number'] >= 10]['area'].sort_values()[-n:].index.tolist()

gene_list = neg_list + pos_list

# pathway analysis
pt_df_n = pathway_df(neg_list)
pt_df_p = pathway_df(pos_list)
pthw_plot = pd.concat([pt_df_p[:5], pt_df_n[:5]])

# %% [code]
from matplotlib.lines import Line2D

fig, ax = plt.subplots(figsize=[3, 4])
rcParams['pdf.fonttype'] = 42
rcParams['font.size'] = 8

ax.barh(range(10), pthw_plot['-log10(P-value)'][::-1], 
        height=0.5, color=['cornflowerblue'] * 5 + ['pink'] * 5)
ax.set_yticks(range(10))
yticklabels = []
for i in pthw_plot['Term'][::-1]:
    if len(i.split(' ')) > 4:
        yticklabels.append(' '.join(i.split(' ')[:4]) + '\n' + ' '.join(i.split(' ')[4:]))
    else:
        yticklabels.append(i)
ax.set_yticklabels(yticklabels)

ax.axhline(4.5, c='k', lw=1)
handles = [Line2D([], [], lw=8, c='pink'),
           Line2D([], [], lw=8, c='cornflowerblue')]
ax.legend(handles=handles, labels=['+', '-'], title='Area vs. Exp', loc='best', fontsize=8)

ax.set_xlabel('-log10(P-value)')
fig.savefig('/home/yike/phd/cancer_cells_img_seq/docs/manuscripts/Genome_research_202409/2nd_review/' + '10x_cell_cycle_300_genes_area_pathway.pdf', 
            dpi=300, bbox_inches='tight')

# %% [code]
