# Supplementary material for: Integration of hyperspectral imaging and transcriptomics from individual cells with SpectralSeq
Source: Genome Res. 2025 Aug;35(8):1809–20. doi: 10.1101/gr.280014.124 (PMC12315715; doi:10.1101/gr.280014.124)
Supplement: Supplement 4 [file Supplemental_code.zip › Supplemental_code/figures/figure1/Figure 1.ipynb]

# %% [code]
import os
import sys
import numpy as np
import scipy as sp
import pandas as pd
import h5py
import cv2

import matplotlib as mpl
import matplotlib.pyplot as plt

from matplotlib.path import Path
from matplotlib import patches
from matplotlib import rcParams
import seaborn as sns
from PIL import Image

import scanpy as sc

# %% [code]
if False:
    fn = '/home/yike/phd/cancer_cells_img_seq/data/20220201_imaging/dish2_U7.mat'
    data = h5py.File(fn)

    def spell_key(data, key, superkey='objective'):
        a = data[superkey][key][:][:, 0]
        if str(a[0]).isdigit():
            return ''.join([chr(x) for x in a])
        return a

    data_input = data['HAC_Image']['projectStruct']['hardware']
    for key in data_input['camera'].keys():
        print('{}: {}'.format(key, spell_key(data_input, key, superkey='camera')))

# %% [code]
def read_image(fn):
    with h5py.File(fn) as f:
        print('Read metadata about excitation/emission lambdas')
        keys = ['excitationWavelength', 'emission']
        wls = {key: [] for key in keys}
        for key in keys:
            tmp = f['HAC_Image']['imageStruct']['protocol']['channel'][key]
            n_colors = tmp.size
            for i in range(n_colors):
                tmpi = f[f[tmp[i, 0]][0, 0]][:, 0]
                wl = int(tmpi.astype(dtype=np.uint8).tobytes().decode())
                wls[key].append(wl)
        wls['combo'] = []
        for i in range(n_colors):
            wls['combo'].append(
                (wls['excitationWavelength'][i], wls['emission'][i]),
                )

        print('Read image data')
        img = f['HAC_Image']['imageStruct']['data'][:, :, :]
    return {
        'data': img,
        'wavelengths': wls['combo'],
        'image': os.path.basename(fn).split('.')[0],
    }

# %% [code]
# Panel 2 of figure 1
# plot original brightfield images of 15 channels
# dish2_U7 as the example

fdn_mat = '/home/yike/phd/cancer_cells_img_seq/data/20220201_imaging/'
fdn_images = '/home/yike/phd/cancer_cells_img_seq/docs/hyperspectral_sequencing_ewa/figures/figure1/grid_figures/'

fns_plot = ['dish1_Q11.mat']
for i, fn in enumerate(fns_plot):
    info = read_image(fdn_mat + fn)
    data = info['data']
    wls = info['wavelengths']
    sample = fn.split('.')[0]
    print('sample {}: {}'.format(i, sample))
    for j, wl in enumerate(wls):
        wl_name = str(wl[0]) + '_' + str(wl[1])
        
        dd = (data[i] / data[j].max() * 255).astype(np.uint8)
        img_ori = Image.fromarray(dd.T)
        dd_nor = (dd * 30.0 / np.bincount(dd.ravel()).argmax()).astype(np.uint8)# normalized brightfield
        img_nor = Image.fromarray(dd_nor.T)
        
        fn_ori = fdn_images + 'normal/' + sample
        fn_nor = fdn_images + 'normalized/' + sample
        
        if not os.path.exists(fn_ori):
            os.mkdir(fn_ori)
        img_ori.save(fn_ori + '/' + wl_name + '.png')
            
        if not os.path.exists(fn_nor):
            os.mkdir(fn_nor)
        img_nor.save(fn_nor + '/' + wl_name + '.png')

# %% [code]
# Panel 2 of figure 1
# plot original images of 15 channels
# dish2_U7 as the example

fdn_mat = '/home/yike/phd/cancer_cells_img_seq/data/20220201_imaging/'
fdn_images = '/home/yike/phd/cancer_cells_img_seq/docs/hyperspectral_sequencing_ewa/figures/figure1/grid_figures/'

fns_plot = ['dish1_Q11.mat']
for i, fn in enumerate(fns_plot):
    info = read_image(fdn_mat + fn)
    data = info['data']
    wls = info['wavelengths']
    sample = fn.split('.')[0]
    print('sample {}: {}'.format(i, sample))
    for j, wl in enumerate(wls):
        wl_name = str(wl[0]) + '_' + str(wl[1])
        
        fig, ax = plt.subplots()
        
        ax.imshow(data[j].T, vmax=10000)
        ax.set_title(wl_name.replace('_', ' '))
        ax.axis('off')
        fn_ori = fdn_images + sample
            
        if not os.path.exists(fn_ori):
            os.mkdir(fn_ori)
        plt.savefig(fn_ori + '/' + wl_name+ '.png', bbox_inches='tight', dpi=150)
#         plt.savefig(fn_ori + '/' + wl_name + '.pdf', bbox_inches='tight', dpi=150)

# %% [code]
# Panel 3 of figure 1
# plot 3 chaneels and the mask of segmented cells
# M5_S37 as the example

npz_fdn = '/home/yike/phd/cancer_cells_img_seq/figures/batch_202112/segmentation/cancer100cells/'
save_path = '/home/yike/phd/cancer_cells_img_seq/docs/hyperspectral_sequencing_ewa/figures/new_batch/Figure1/others'

fns = ['H3_S6.npz']

for i, fn in enumerate(fns):

    image = np.load(npz_fdn + fn)
    sample = fn.split('.')[0]
    
    print(f'This is the {i} cell {sample}')
    fig, axs = plt.subplots(2, 2, figsize=(3, 3.5), dpi=300)
    rcParams['pdf.fonttype'] = 42
    axs = axs.ravel()

    for i, file in enumerate([image.files[j] for j in [16, 2, 8, 13]]):
#         dd = (image[file] / image[file].max() * 255).astype(np.uint8)
#         dd_nor = (dd * 30.0 / np.bincount(dd.ravel()).argmax()).astype(np.uint8)
        
        axs[i].imshow(image[file] * image['new_segmentation'], vmax=[None, 10000][i != 0]) # cmap='gray'
        if i != 0:
            axs[i].set_title('{} {}'.format(file.split('_')[1], file.split('_')[2]) )
        axs[i].axis('off')
    axs[0].set_title('mask')
    plt.savefig(save_path + sample + '_2.png', bbox_inches='tight')
    plt.savefig(save_path + sample + '_2.pdf', bbox_inches='tight')

# %% [code]
# Panel 3 of figure 1
# plot 3 chaneels and the mask of segmented cells
# M5_S37 as the example

npz_fdn = '/home/yike/phd/cancer_cells_img_seq/figures/batch_202112/segmentation/cancer100cells/'
save_path = '/home/yike/phd/cancer_cells_img_seq/docs/hyperspectral_sequencing_ewa/figures/new_batch/Figure1/others'

fns = ['H3_S6.npz']

for i, fn in enumerate(fns):

    image = np.load(npz_fdn + fn)
    sample = fn.split('.')[0]
    
    print(f'This is the {i} cell {sample}')
    fig, axs = plt.subplots(2, 2, figsize=(3, 3.5), dpi=300)
    rcParams['pdf.fonttype'] = 42
    axs = axs.ravel()

    for i, file in enumerate([image.files[j] for j in [16, 2, 8, 13]]):
#         dd = (image[file] / image[file].max() * 255).astype(np.uint8)
#         dd_nor = (dd * 30.0 / np.bincount(dd.ravel()).argmax()).astype(np.uint8)
        
        axs[i].imshow(image[file] * image['new_segmentation'], 
                      vmax=[None, 10000][i != 0], cmap='gray') # cmap='gray'
        if i != 0:
            axs[i].set_title('{} {}'.format(file.split('_')[1], file.split('_')[2]) )
        axs[i].axis('off')
    axs[0].set_title('mask')
    plt.savefig(save_path + sample + '.png', bbox_inches='tight')
    plt.savefig(save_path + sample + '.pdf', bbox_inches='tight')

# %% [code]
# Panel 4 of figure 1
def plot_bubble_spectrum(spectrum, wls):
    rcParams['pdf.fonttype'] = 42
    rcParams['font.sans-serif'] = "Arial"
    
    wls_ex = list(np.unique([x[0] for x in wls]))
    wls_em = list(np.unique([x[1] for x in wls]))
    nex = len(wls_ex)
    nem = len(wls_em)
    smax = spectrum.max()
    snorm = spectrum / smax

    fig, ax = plt.subplots(figsize=(0.1 + 0.4 * nex, 0.8 + 0.4 * nem))
    for (wex, wem), val in zip(wls, snorm):
        y = wls_em.index(wem)
        x = wls_ex.index(wex)
        r = (3 + 97 * val) / 200.
        alpha = 0.2 + 0.8 * val
        h = plt.Circle(
            (x, y), r, ec='none', fc='red', alpha=alpha,
            )
        ax.add_artist(h)
    ax.set_ylim(-0.6, nem - 0.4)
    ax.set_xlim(-0.6, nex - 0.4)
    ax.set_yticks(np.arange(nem))
    ax.set_xticks(np.arange(nex))
    ax.set_yticklabels([str(x) for x in wls_em])
    ax.set_xticklabels([str(x) for x in wls_ex])
    ax.set_ylabel('$\lambda_{emiss}$ [nm]')
    ax.set_xlabel('$\lambda_{exit}$ [nm]')

    fig.tight_layout()
    return {
        'fig': fig,
        'ax': ax,
    }

# spectra example of M5_S37
print('plot bubble spectrum')

##################################
npz_fdn = '/home/yike/phd/cancer_cells_img_seq/figures/batch_202112/segmentation/cancer100cells/'
save_path = '/home/yike/phd/cancer_cells_img_seq/docs/hyperspectral_sequencing_ewa/figures/new_batch/Figure1/others'

fn = 'H3_S6.npz'

img = np.load(npz_fdn + fn)
spectras = np.array([(img[i] * img['new_segmentation']).sum() for i in img.files[1:-2]])
wls = [(int(i.split('_')[1]), int(i.split('_')[2])) for i in img.files[1:-2]]

bb_plot = plot_bubble_spectrum(spectras, wls)['fig']
title = fn.split('.')[0].split('_')[1]
bb_plot.suptitle(title, x=0.6, y=0.9)
bb_plot.tight_layout()

# bb_plot.savefig(save_path + title + '_bubble.png', bbox_inches='tight', dpi=300)
# bb_plot.savefig(save_path + title + '_bubble.pdf', bbox_inches='tight', dpi=300)

# %% [code]
def wavelength_to_rgb(wavelength, gamma=0.8):
    ''' taken from http://www.noah.org/wiki/Wavelength_to_RGB_in_Python
    This converts a given wavelength of light to an 
    approximate RGB color value. The wavelength must be given
    in nanometers in the range from 380 nm through 750 nm
    (789 THz through 400 THz).

    Based on code by Dan Bruton
    http://www.physics.sfasu.edu/astro/color/spectra.html
    Additionally alpha value set to 0.5 outside range
    '''
    wavelength = float(wavelength)
    if wavelength >= 380 and wavelength <= 750:
        A = 1.
    else:
        A=0.5
    if wavelength < 380:
        wavelength = 380.
    if wavelength >750:
        wavelength = 750.
    if wavelength >= 380 and wavelength <= 440:
        attenuation = 0.3 + 0.7 * (wavelength - 380) / (440 - 380)
        R = ((-(wavelength - 440) / (440 - 380)) * attenuation) ** gamma
        G = 0.0
        B = (1.0 * attenuation) ** gamma
    elif wavelength >= 440 and wavelength <= 490:
        R = 0.0
        G = ((wavelength - 440) / (490 - 440)) ** gamma
        B = 1.0
    elif wavelength >= 490 and wavelength <= 510:
        R = 0.0
        G = 1.0
        B = (-(wavelength - 510) / (510 - 490)) ** gamma
    elif wavelength >= 510 and wavelength <= 580:
        R = ((wavelength - 510) / (580 - 510)) ** gamma
        G = 1.0
        B = 0.0
    elif wavelength >= 580 and wavelength <= 645:
        R = 1.0
        G = (-(wavelength - 645) / (645 - 580)) ** gamma
        B = 0.0
    elif wavelength >= 645 and wavelength <= 750:
        attenuation = 0.3 + 0.7 * (750 - wavelength) / (750 - 645)
        R = (1.0 * attenuation) ** gamma
        G = 0.0
        B = 0.0
    else:
        R = 0.0
        G = 0.0
        B = 0.0
    return (R,G,B,A)

# %% [code]
# Panel 4 of figure 1
def plot_bubble_spectrum(spectrum, wls, xmin, xgap, ymin, ygap):
    rcParams['pdf.fonttype'] = 42
    rcParams['font.sans-serif'] = "Arial"
    
    wls_ex = list(np.unique([x[0] for x in wls]))
    wls_em = list(np.unique([x[1] for x in wls]))
    nex = len(wls_ex)
    nem = len(wls_em)
    smax = spectrum.max()
    snorm = spectrum / smax
#     xgap = (xmax - xmin) / nex
#     ygap = (ymax - ymin) / nem
    
    fig, ax = plt.subplots(figsize=(0.1 + 0.4 * nex, 0.78 + 0.4 * nem))
    for i, ((wex, wem), val) in enumerate(zip(wls, snorm)):
        x = (wex - xmin) * nex / (xmax - xmin)
        y = (wem - ymin) * nem / (ymax - ymin)
        r = (10 + 90 * val) / 200
        alpha = 0.3 + 0.7 * val
        fc = wavelength_to_rgb(wex)
        h = plt.Circle(
            (x, y), r, fc=fc, ec='white', alpha=alpha,
            )
        ax.add_artist(h)
        ax.text(x + 0.1, y + 0.1, str(i + 1))
        
    ax.set_ylim(-0.6, nem - 0.4)
    ax.set_xlim(-0.6, nex - 0.4)
    ax.set_xticks(np.arange(nex))
    ax.set_yticks(np.arange(nem))
    ax.set_xticklabels([xmin + xgap * i for i in range(nex)])
    ax.set_yticklabels([ymin + ygap * i for i in range(nem)])
    ax.set_xlabel('$\lambda_{exit}$ [nm]')
    ax.set_ylabel('$\lambda_{emiss}$ [nm]')
    
    fig.tight_layout()
    return {
        'fig': fig,
        'ax': ax,
    }

# spectra example of M5_S37
print('plot bubble spectrum')

##################################
npz_fdn = '/home/yike/phd/cancer_cells_img_seq/figures/batch_202112/segmentation/cancer100cells/'
save_path = '/home/yike/phd/cancer_cells_img_seq/docs/hyperspectral_sequencing_ewa/figures/new_batch/Figure1/others'

fn = 'H3_S6.npz'

img = np.load(npz_fdn + fn)
spectras = np.array([(img[i] * img['new_segmentation']).sum() / img['new_segmentation'].sum()
                     for i in [i for i in img.files if 'wls' in i]])
wls = [(int(i.split('_')[1]), int(i.split('_')[2])) 
       for i in [i for i in img.files if 'wls' in i]]
xmin, xgap = 325, 15
ymin, ygap = 400, 60
    
bb_plot = plot_bubble_spectrum(spectras, wls, xmin, xgap, ymin, ygap)['fig']
title = fn.split('.')[0].split('_')[1]
bb_plot.suptitle(title, x=0.6, y=0.9)
bb_plot.tight_layout()

bb_plot.savefig(save_path + title + '_bubble2.png', bbox_inches='tight', dpi=300)
bb_plot.savefig(save_path + title + '_bubble2.pdf', bbox_inches='tight', dpi=300)

# %% [code]
## load unlogged adata
adata_nonlog = sc.read_h5ad('/home/yike/phd/cancer_cells_img_seq/data/combine_gene.h5ad')
adata_nonlog.var['mt'] = adata_nonlog.var_names.str.startswith('MT-')
adata_nonlog.var['rp'] = adata_nonlog.var_names.str.startswith(('RPS', 'RPL'))
sc.pp.calculate_qc_metrics(adata_nonlog, qc_vars=['mt', 'rp'], percent_top=None, log1p=False, inplace=True)

## divide live and dead cells according to the fraction o mitochondrial reads
live_cells = adata_nonlog.obs[adata_nonlog.obs['pct_counts_mt'] < 25].index
dead_cells = adata_nonlog.obs[adata_nonlog.obs['pct_counts_mt'] > 25].index

## dive cells into batch 1 and batch 2
batch2_cells = adata_nonlog.obs_names[adata_nonlog.obs_names.str.contains('3-1')]
batch1_cells = list(set(adata_nonlog.obs_names) - set(batch2_cells))

# %% [code]
(adata_nonlog.obs['pct_counts_mt'].loc[batch1_cells] >= 25).sum()

# %% [code]
(adata_nonlog.obs['pct_counts_mt'].loc[batch1_cells] < 25).sum()

# %% [code]
# Panel 5 of figure 1
# QC of gene reads dataset
adata = sc.read_h5ad('/home/yike/phd/cancer_cells_img_seq/data/combine_gene.h5ad')
sample = '1-1_H3_S6' #'M5_S37'

sc.pp.filter_cells(adata, min_genes=200)
sc.pp.filter_genes(adata, min_cells=3)
adata.var['mt'] = adata.var_names.str.startswith('MT-')  # annotate the group of mitochondrial genes as 'mt'
sc.pp.calculate_qc_metrics(adata, qc_vars=['mt'], percent_top=None, log1p=False, inplace=True)

## plotting
fig, axs = plt.subplots(1, 2, figsize=(3.5, 2), sharex=True)
plt.subplots_adjust(wspace=0.6)
axs[0].scatter(x=adata.obs['total_counts']/(10**5), y=adata.obs['pct_counts_mt'], 
               c='orange', edgecolor='white', s=30)
axs[0].scatter(x=adata.obs['total_counts'].loc[sample]/(10**5),
               y=adata.obs['pct_counts_mt'].loc[sample] , c='red', marker=(5, 1), s=30)

axs[1].scatter(x=adata.obs['total_counts']/(10**5), y=adata.obs['n_genes_by_counts']/(10**3), 
               c='navy', edgecolor='white', s=30)
axs[1].scatter(x=adata.obs['total_counts'].loc[sample]/(10**5), 
               y=adata.obs['n_genes_by_counts'].loc[sample]/(10**3), c='red', marker=(5, 1), s=30)

axs[0].set_ylabel('mt counts [%]')
axs[1].set_ylabel('# genes [$10^3$]')
axs[1].set_ylim(0, 10.2)
axs[1].set_yticks([0, 2, 4, 6, 8, 10])

fig.text(0.48, -0.05, 'Total counts [$10^5$]', va='center', ha='center')

save_path = '/home/yike/phd/cancer_cells_img_seq/docs/hyperspectral_sequencing_ewa/figures/new_batch/Figure1/'
fig.savefig(save_path + 'QC2.png', bbox_inches='tight', dpi=300)
fig.savefig(save_path + 'QC2.pdf', bbox_inches='tight', dpi=300)

# %% [code]
## plot the quality control of batch 1
fig, axs = plt.subplots(1, 2, figsize=(3, 2), sharex=True)
plt.subplots_adjust(wspace=0.65)
sample = '1-1_H3_S6' #'M5_S37'

axs[0].scatter(x=adata_nonlog.obs['total_counts'].loc[batch1_cells]/(10**5), 
               y=adata_nonlog.obs['pct_counts_mt'].loc[batch1_cells], 
               c='navy', s=30, alpha=0.6)
axs[0].scatter(x=adata_nonlog.obs['total_counts'].loc[sample]/(10**5),
               y=adata_nonlog.obs['pct_counts_mt'].loc[sample] , c='red', marker=(5, 1), s=30)


# axs[0].scatter(x=adata_nonlog.obs['total_counts'].loc[batch2_cells]/(10**5),
#                y=adata_nonlog.obs['pct_counts_mt'].loc[batch2_cells] , 
#                c='orange', s=30, alpha=0.6)

axs[1].scatter(x=adata_nonlog.obs['total_counts'].loc[batch1_cells]/(10**5), 
               y=adata_nonlog.obs['n_genes_by_counts'].loc[batch1_cells]/(10**3), 
               c='navy', s=30, alpha=0.6)
# axs[1].scatter(x=adata_nonlog.obs['total_counts'].loc[batch2_cells]/(10**5), 
#                y=adata_nonlog.obs['n_genes_by_counts'].loc[batch2_cells]/(10**3), 
#                c='orange', s=30, alpha=0.6, label='Batch 2')
axs[1].scatter(x=adata_nonlog.obs['total_counts'].loc[sample]/(10**5), 
               y=adata_nonlog.obs['n_genes_by_counts'].loc[sample]/(10**3), c='red', marker=(5, 1), s=30)


axs[0].set_ylabel('mt counts [%]')
axs[1].set_ylabel('# genes [$10^3$]')
axs[1].set_ylim(0, 10.5)
axs[1].set_xlim(0, 12)
axs[1].set_yticks([0, 2, 4, 6, 8, 10])
# axs[1].legend(bbox_to_anchor=[1, 1])

fig.text(0.48, -0.05, 'Total counts [$10^5$]', va='center', ha='center')

save_path = '/home/yike/phd/cancer_cells_img_seq/docs/hyperspectral_sequencing_ewa/figures/new_batch/Figure1/'
fig.savefig(save_path + 'QC_batch1.png', bbox_inches='tight', dpi=300)
fig.savefig(save_path + 'QC_batch1.pdf', bbox_inches='tight', dpi=300)

# %% [code]
## plot the quality control of batch 2
fig, axs = plt.subplots(1, 2, figsize=(3, 2), sharex=True)
plt.subplots_adjust(wspace=0.65)
# axs[0].scatter(x=adata_nonlog.obs['total_counts'].loc[batch1_cells]/(10**5), 
#                y=adata_nonlog.obs['pct_counts_mt'].loc[batch1_cells], 
#                c='navy', s=30, alpha=0.6)
axs[0].scatter(x=adata_nonlog.obs['total_counts'].loc[batch2_cells]/(10**5),
               y=adata_nonlog.obs['pct_counts_mt'].loc[batch2_cells] , 
               c='orange', s=30, alpha=0.6)

# axs[1].scatter(x=adata_nonlog.obs['total_counts'].loc[batch1_cells]/(10**5), 
#                y=adata_nonlog.obs['n_genes_by_counts'].loc[batch1_cells]/(10**3), 
#                c='navy', s=30, alpha=0.6, label='Batch 1')
axs[1].scatter(x=adata_nonlog.obs['total_counts'].loc[batch2_cells]/(10**5), 
               y=adata_nonlog.obs['n_genes_by_counts'].loc[batch2_cells]/(10**3), 
               c='orange', s=30, alpha=0.6)

axs[0].set_ylabel('mt counts [%]')
axs[1].set_ylabel('# genes [$10^3$]')
axs[1].set_ylim(0, 10.5)
axs[1].set_xlim(-2, 22)
axs[1].set_yticks([0, 2, 4, 6, 8, 10])
# axs[1].legend(bbox_to_anchor=[1, 1])

fig.text(0.48, -0.05, 'Total counts [$10^5$]', va='center', ha='center')

save_path = '/home/yike/phd/cancer_cells_img_seq/docs/hyperspectral_sequencing_ewa/figures/new_batch/Figure1/'
fig.savefig(save_path + 'QC_batch2.png', bbox_inches='tight', dpi=300)
fig.savefig(save_path + 'QC_batch2.pdf', bbox_inches='tight', dpi=300)

# %% [code]
# QC with exon dataset
if False:
    adata_exon = sc.read_h5ad('/home/yike/phd/cancer_cells_img_seq/data/20220201_NextSeq/exon_filter.h5ad')
    adata_exon.var_names_make_unique()
    adata_exon = adata_exon[:, adata_exon.var_names[: -5]]
    adata_exon = adata_exon[(adata_exon.obs['#feature'] != 'FALSE') & (adata_exon.obs['doublets'] == 'No')]

    #sc.pp.filter_cells(adata_exon, min_genes=0)
    sc.pp.filter_genes(adata_exon, min_cells=3)
    adata_exon.var['mt'] = adata_exon.var.gene_name.str.startswith('MT-') 
    sc.pp.calculate_qc_metrics(adata_exon, qc_vars=['mt'], percent_top=None, log1p=False, inplace=True)

    fig, axs = plt.subplots(3, 1, figsize=(3, 6), sharex=True)
    plt.subplots_adjust(hspace=0.25)
    axs[0].scatter(x=adata.obs['total_counts']/(10**5), y=adata.obs['pct_counts_mt'], c='orange', edgecolor='white', s=50)
    axs[1].scatter(x=adata.obs['total_counts']/(10**5), y=adata.obs['n_genes_by_counts']/(10**3), c='navy', edgecolor='white', s=50)
    axs[2].scatter(x=adata_exon.obs['total_counts']/(10**5), y=adata_exon.obs['n_genes_by_counts']/(10**5), c='purple', edgecolor='white', s=50)


    axs[0].set_ylabel('pct counts of mt')
    axs[1].set_ylabel('# genes by\n counts ($10^3$)')
    axs[2].set_ylabel('# exons by\n counts ($10^5$)')

    axs[2].set_xlabel('Total counts ($10^5$)')

    plt.savefig(save_path + 'QC.png', bbox_inches='tight', dpi=300)
    plt.savefig(save_path + 'QC.pdf', bbox_inches='tight', dpi=300)

# %% [code]
