# Supplementary material for: Integration of hyperspectral imaging and transcriptomics from individual cells with SpectralSeq
Source: Genome Res. 2025 Aug;35(8):1809–20. doi: 10.1101/gr.280014.124 (PMC12315715; doi:10.1101/gr.280014.124)
Supplement: Supplement 4 [file Supplemental_code.zip › Supplemental_code/figures/figure2/feature_ML(PCA).ipynb]

# %% [code]
'''
Aim: prepare panels of figure 2 in the manuscript
Date: Sep/2023
Author: Yike Xie
'''

# %% [code]
import os
import numpy as np
import pandas as pd

import matplotlib as mpl
import matplotlib.pyplot as plt
from matplotlib import rcParams
import seaborn as sns

import scanpy as sc
import pickle

# %% [code]
def sig_dataset(feas_fn, data_fn):
    print('load features')
    with open(feas_fn, 'rb') as f:
        features = pd.read_pickle(f)
    
    print('load dataset')
    adata = sc.read_h5ad(data_fn)
    sc.pp.normalize_total(adata, target_sum=1e6)

    print('filter genes')
    sc.pp.filter_genes(adata, min_cells=10)

    print('Add features to adata')
    for col in features.columns:
        adata.obs[col] = features.loc[adata.obs_names][col]

    return adata

# %% [code]
# load dataset
feas_fn = '/home/yike/phd/cancer_cells_img_seq/figures/combine_features.pkl'
data_fn = '/home/yike/phd/cancer_cells_img_seq/data/combine_gene.h5ad'
adata = sig_dataset(feas_fn, data_fn)

# add average optical intensity to adata
df = pd.DataFrame(index=adata.obs_names, columns=adata.obs['wavelengths'].iloc[0])
for i in df.index:
    df.loc[i] = adata.obs['spectra'].loc[i] / adata.obs['area'].loc[i]
    
for col in df.columns:
    adata.obs['{}_{}'.format(col[0], col[1])] = df.loc[adata.obs_names][col]

save_figures = '/home/yike/phd/cancer_cells_img_seq/docs/hyperspectral_sequencing_ewa/figures/new_batch/Figure2/'

# %% [code]
## load unlogged adata
adata_nonlog = sc.read_h5ad('/home/yike/phd/cancer_cells_img_seq/data/combine_gene.h5ad')
adata_nonlog.var['mt'] = adata_nonlog.var_names.str.startswith('MT-')
adata_nonlog.var['rp'] = adata_nonlog.var_names.str.startswith(('RPS', 'RPL'))
sc.pp.calculate_qc_metrics(adata_nonlog, qc_vars=['mt', 'rp'], percent_top=None, log1p=False, inplace=True)

## divide live and dead cells according to the fraction o mitochondrial reads
live_cells = adata_nonlog.obs[adata_nonlog.obs['pct_counts_mt'] < 25].index
dead_cells = adata_nonlog.obs[adata_nonlog.obs['pct_counts_mt'] > 25].index

## dive cells into batch 1 and batch 2
batch2_cells = adata_nonlog.obs_names[adata_nonlog.obs_names.str.contains('3-1')]
batch1_cells = list(set(adata_nonlog.obs_names) - set(batch2_cells))

# %% [code]
import gseapy as gp
from gseapy.plot import barplot

def gsea_analysis(genes, path, fn, title):
    res = gp.enrichr(gene_list=genes,
                     gene_sets=['GO_Biological_Process_2021'],
                     description='pathway',
                     cutoff = 0.05)
    if fn is not False:
        res.res2d.to_csv(os.path.join(path, fn + '.tsv'), sep='\t')

    barplot(res.res2d, column='P-value', title=title, ofname=os.path.join(path, fn + '.svg')) 

# %% [markdown]
## Quality control

# %% [code]
## plot the quality control of batch 1 and batch 2
fig, axs = plt.subplots(1, 2, figsize=(3.5, 2), sharex=True)
plt.subplots_adjust(wspace=0.6)
axs[0].scatter(x=adata_nonlog.obs['total_counts'].loc[batch1_cells]/(10**5), 
               y=adata_nonlog.obs['pct_counts_mt'].loc[batch1_cells], 
               c='navy', s=30, alpha=0.6)
axs[0].scatter(x=adata_nonlog.obs['total_counts'].loc[batch2_cells]/(10**5),
               y=adata_nonlog.obs['pct_counts_mt'].loc[batch2_cells] , 
               c='orange', s=30, alpha=0.6)

axs[1].scatter(x=adata_nonlog.obs['total_counts'].loc[batch1_cells]/(10**5), 
               y=adata_nonlog.obs['n_genes_by_counts'].loc[batch1_cells]/(10**3), 
               c='navy', s=30, alpha=0.6, label='Batch 1')
axs[1].scatter(x=adata_nonlog.obs['total_counts'].loc[batch2_cells]/(10**5), 
               y=adata_nonlog.obs['n_genes_by_counts'].loc[batch2_cells]/(10**3), 
               c='orange', s=30, alpha=0.6, label='Batch 2')

axs[0].set_ylabel('mt counts [%]')
axs[1].set_ylabel('# genes [$10^3$]')
axs[1].set_ylim(0, 10.2)
axs[1].set_yticks([0, 2, 4, 6, 8, 10])
axs[1].legend(bbox_to_anchor=[1, 1])

fig.text(0.48, -0.05, 'Total counts [$10^5$]', va='center', ha='center')

save_path = '/home/yike/phd/cancer_cells_img_seq/docs/hyperspectral_sequencing_ewa/figures/new_batch/Figure1/'
fig.savefig(save_path + 'QC3.png', bbox_inches='tight', dpi=300)
fig.savefig(save_path + 'QC3.pdf', bbox_inches='tight', dpi=300)

# %% [markdown]
## PCA on 15 pectras and select components with high variances

# %% [code]
# PCA analysis on 15 spectras
if False:
    from sklearn.decomposition import PCA
    X = df.values
    pca = PCA()
    X_r = pca.fit(X).transform(X)

    PCA_df = pd.DataFrame(X_r, index=df.index, columns=['PC{}'.format(str(i + 1)) for i in range(15)])
    PCA_df.loc['exp_var'] = pca.explained_variance_ratio_
    PCA_df.to_csv(save_figures + 'PCA_15PC.tsv', sep='\t')
    
    components = pd.DataFrame(pca.components_, index=['PC{}'.format(str(i)) for i in range(1, 16)],
             columns=adata.obs['wavelengths'].iloc[0])
    components.to_csv(save_figures + 'PCA_components.tsv', sep='\t')

# %% [code]
## plot the explained variance of all spectras
X_r = pd.read_csv(save_figures + 'PCA_15PC.tsv', sep='\t')

exp_var = pca.explained_variance_ratio_ * 100
cum_exp_var = np.cumsum(exp_var)

fig, ax = plt.subplots(figsize=[4, 2.5])
rcParams['pdf.fonttype'] = 42
rcParams['font.size'] = 12
ax.bar(range(1, len(exp_var) + 1), exp_var, align='center',
        label='Individual\nexplained variance')
ax.step(range(1, len(exp_var) + 1), cum_exp_var, where='mid',
         label='Cumulative\nexplained variance', color='red')

ax.set_ylabel('Explained variance\npercentage [%]')
ax.set_xlabel('Principal component index')
ax.set_xticks(ticks=range(1, len(exp_var) + 1))
ax.legend(loc='best', fontsize=12)
fig.tight_layout()
fig.savefig(save_figures + 'PCA_exp_vars.pdf', dpi=300, bbox_inches='tight')
fig.savefig(save_figures + 'PCA_exp_vars.png', dpi=300, bbox_inches='tight')

# %% [code]
## plot the efficiency of determination
components = pd.read_csv(save_figures + 'PCA_components.tsv', sep='\t', index_col=0)

df_d = pow(components.loc[['PC1', 'PC2']], 2).T.clip(0, 0.4)
idx = df_d[8:].sort_values('PC2', ascending=False).index.tolist() + df_d[:8].sort_values('PC1').index.tolist()
wl_index = [i for i in idx]
df_d = df_d.loc[wl_index]
index = [['', ' '][list(components.columns).index(i) + 1 < 10] + str(list(components.columns).index(i) + 1) + ': ' + i 
         for i in wl_index]
df_d.index = index

rcParams['pdf.fonttype'] = 42
g = sns.clustermap(df_d.T, col_cluster=False, row_cluster=False,
                vmin=0, vmax=0.4, cbar_pos=[1, 0.2, 0.03, 0.5],
                cbar_kws={'label':'Coefficient of Determination'}, cmap='rocket_r',
                figsize=[5, 3])
# g.fig.text(0.1, 0.82, 'Coefficient of Determination')
g.savefig(save_figures + 'square_R.pdf', dpi=150, bbox_inches='tight')

# %% [markdown]
## Cells with high and low MT- reads

# %% [code]
## load the result of PCA analysis
PCA_df = pd.read_csv(save_figures + 'PCA_15PC.tsv', sep='\t', index_col=0)
data = PCA_df[:-1][['PC1', 'PC2']]/10e3

# %% [code]
## kde plot with live and dead cells
rcParams['pdf.fonttype'] = 42
rcParams['font.sans-serif'] = "Arial"

g = sns.JointGrid(data=data, x='PC1', y='PC2')

g.plot_joint(sns.scatterplot, s=20, facecolor='none', )

g.plot_joint(sns.kdeplot, zorder=-1, color='gray', ls='--', lw=1)
g.plot_marginals(sns.kdeplot, cmap='tab10', fill=True, bw_method=0.3, color='gray')

g.ax_joint.set_aspect('equal', adjustable='box')
g.ax_joint.set(xlabel='PC1 [×$10^3$]', ylabel='PC2 [×$10^3$]',
               xlim=[-1.5, 1.6], ylim=[-1.5, 1.5])
g.ax_joint.set_xticks([-1.5, -1, -0.5, 0, 0.5, 1, 1.5])
g.ax_joint.set_yticks([-1.5, -1, -0.5, 0, 0.5, 1, 1.5])

## add colors and shapes to different groups
colors = {'MT-low': 'green', 'MT-high': 'deeppink'}
shapes = {'Batch1': 'o', 'Batch2': "s"}
cd_cells = {'MT-low': live_cells, 'MT-high': dead_cells}
bc_cells = {'Batch1': batch1_cells, 'Batch2': batch2_cells}

for cond in ['MT-low', 'MT-high']:
    for batch in ['Batch1', 'Batch2']:
        sub_cells = set(cd_cells[cond]) & set(bc_cells[batch])

        g.ax_joint.scatter(data.loc[sub_cells]['PC1'], data.loc[sub_cells]['PC2'], 
                           facecolor=colors[cond], edgecolor='w', marker=shapes[batch],
                           alpha=0.6, label=f'{cond} &\n{batch}', s=40)

g.ax_joint.plot([-1.5, 1.8], [1, -0.75], ls='--', c='k', lw=1, zorder=-5)
g.ax_joint.legend(bbox_to_anchor=[1.2, 1])

figure = plt.gcf()
figure.set_size_inches(3, 3)

figure.savefig(save_figures + 'kde_pct_MT.png', dpi=300, bbox_inches='tight')
figure.savefig(save_figures + 'kde_pct_MT.pdf', dpi=300, bbox_inches='tight')

## I tried to separate these cells into two parts: upper cells and lower cells
# lower_cells = data[data['PC2'] + data['PC1'] * 4/7 < 1/7].index.tolist() # 44.54 % dead cells
# upper_cells = data[data['PC2'] + data['PC1'] * 4/7 > 1/7].index.tolist() # 96.36 % live cells

# %% [code]
## kde plot with live and dead cells
rcParams['pdf.fonttype'] = 42
rcParams['font.sans-serif'] = "Arial"

g = sns.JointGrid(data=data, x='PC1', y='PC2')

g.plot_joint(sns.scatterplot, s=20, facecolor='none', )

g.plot_joint(sns.kdeplot, zorder=-1, color='gray', ls='--', lw=1)
g.plot_marginals(sns.kdeplot, cmap='tab10', fill=True, bw_method=0.3, color='gray')

g.ax_joint.set_aspect('equal', adjustable='box')
g.ax_joint.set(xlabel='PC1 [×$10^3$]', ylabel='PC2 [×$10^3$]',
               xlim=[-1.5, 1.6], ylim=[-1.5, 1.5])
g.ax_joint.set_xticks([-1.5, -1, -0.5, 0, 0.5, 1, 1.5])
g.ax_joint.set_yticks([-1.5, -1, -0.5, 0, 0.5, 1, 1.5])

## add colors and shapes to different groups
colors = {'MT-low': 'green', 'MT-high': 'deeppink'}
shapes = {'Batch1': 'o', 'Batch2': "s"}
cd_cells = {'MT-low': live_cells, 'MT-high': dead_cells}
bc_cells = {'Batch1': batch1_cells, 'Batch2': batch2_cells}

for cond in ['MT-low', 'MT-high']:
#     for batch in ['Batch1', 'Batch2']:
    sub_cells = cd_cells[cond]

    g.ax_joint.scatter(data.loc[sub_cells]['PC1'], data.loc[sub_cells]['PC2'], 
                       facecolor=colors[cond], edgecolor='w', 
#                            marker=shapes[batch],
                       alpha=0.6, label=f'{cond}', s=40)

g.ax_joint.plot([-1.5, 1.8], [1, -0.75], ls='--', c='k', lw=1, zorder=-5)
g.ax_joint.legend(bbox_to_anchor=[1.7, 1])

figure = plt.gcf()
figure.set_size_inches(3, 3)

figure.savefig(save_figures + 'kde_pct_MT2.png', dpi=300, bbox_inches='tight')
figure.savefig(save_figures + 'kde_pct_MT2.pdf', dpi=300, bbox_inches='tight')


# %% [code]
save_figures1 = '/home/yike/phd/cancer_cells_img_seq/figures/batch_202112/hyperspectral_images/correlate_features/PCA_gene/'
PCA_df_batch1 = pd.read_csv(save_figures1 + 'PCA_15PC.tsv', sep='\t', index_col=0)

# %% [code]
## kde plot with live and dead cells
rcParams['pdf.fonttype'] = 42
rcParams['font.sans-serif'] = "Arial"

data_batch1 = PCA_df_batch1[:-1][['PC1', 'PC2']]/10e3

g = sns.JointGrid(data=data_batch1, x='PC1', y='PC2')

g.plot_joint(sns.scatterplot, s=20, facecolor='none', )

g.plot_joint(sns.kdeplot, zorder=-1, color='gray', ls='--', lw=1)
g.plot_marginals(sns.kdeplot, cmap='tab10', fill=True, bw_method=0.3, color='gray')

g.ax_joint.set_aspect('equal', adjustable='box')
g.ax_joint.set(xlabel='PC1 [×$10^3$]', ylabel='PC2 [×$10^3$]',
               xlim=[-1.5, 1.6], ylim=[-1.5, 1.5])
g.ax_joint.set_xticks([-1.5, -1, -0.5, 0, 0.5, 1, 1.5])
g.ax_joint.set_yticks([-1.5, -1, -0.5, 0, 0.5, 1, 1.5])

## add colors and shapes to different groups
colors = {'MT-low': 'green', 'MT-high': 'deeppink'}
# shapes = {'Batch1': 'o', 'Batch2': "s"}
cd_cells = {'MT-low': live_cells, 'MT-high': dead_cells}
bc_cells = {'Batch1': batch1_cells, 'Batch2': batch2_cells}

for cond in ['MT-low', 'MT-high']:
    for batch in ['Batch1',]:
        sub_cells = set(cd_cells[cond]) & set(bc_cells[batch])
        sub_cells_edit = list(map(lambda x: x[4:], sub_cells))
        g.ax_joint.scatter(data_batch1.loc[sub_cells_edit]['PC1'], 
                           data_batch1.loc[sub_cells_edit]['PC2'], 
                           facecolor=colors[cond], edgecolor='w', 
#                            marker=shapes[batch],
                           alpha=0.6, label=f'{cond}', s=40)

# g.ax_joint.plot([-1.5, 1.8], [1, -0.75], ls='--', c='k', lw=1, zorder=-5)
g.ax_joint.legend(bbox_to_anchor=[1.7, 1])

figure = plt.gcf()
figure.set_size_inches(3, 3)

figure.savefig(save_figures + 'kde_pct_MT_batch1.png', dpi=300, bbox_inches='tight')
figure.savefig(save_figures + 'kde_pct_MT_batch1.pdf', dpi=300, bbox_inches='tight')


# %% [markdown]
## Define MT- low cells inside and outside the left-bottom subgroup 

# %% [code]
import cv2
import scipy.stats as stats

## parameters
rcParams['pdf.fonttype'] = 42
xmin, xmax = -1.5, 1.7
ymin, ymax = -1.2, 1.5
########## this is the key
kde_thresh = 0.18
##########
PC1_xmin, PC1_xmax, PC1_ymin, PC1_ymax = 400, 650, 150, 350
PC2_xmin, PC2_xmax, PC2_ymin, PC2_ymax = 600, 950, 400, 670

## kde analysis on PC1 and PC2
X, Y = np.mgrid[xmin:xmax:1000j, ymin:ymax:1000j]
positions = np.vstack([X.ravel(), Y.ravel()])
values = np.vstack([data['PC1'], data['PC2']])
kernel = stats.gaussian_kde(values)
Z = np.reshape(kernel(positions), X.shape)

if True:
    ## create a figure based on kde analysis
    ROI = (np.rot90(Z) > kde_thresh)
    ROI[PC1_ymin: PC1_ymax, PC1_xmin: PC1_xmax] = False
    ROI[PC2_ymin: PC2_ymax, PC2_xmin: PC2_xmax] = False
    
    img = np.zeros((ROI.shape[0], ROI.shape[1], 3))
    for i in range(3):
        img[:, :, i] = ROI
    ## calculate contour coordinates
    imgray = cv2.cvtColor(img.astype(np.uint8), cv2.COLOR_BGR2GRAY)
    ret, thresh = cv2.threshold(imgray, 0, 255, cv2.THRESH_BINARY+cv2.THRESH_OTSU)
    contours, hierarchy = cv2.findContours(thresh, cv2.RETR_TREE, cv2.CHAIN_APPROX_SIMPLE)
    contours = contours[0][:, 0]
    
    xs = contours[:, 0] * (xmax - xmin) / 1000 + xmin
    ys = contours[:, 1] * (ymin - ymax) / 1000 + ymax
    
    ## get the cells inside the contour, I call them predict_dead
    predict_dead = []
    xmin, xmax = -1.5, 1.7
    ymin, ymax = -1.2, 1.5

    for cell in data.index:
        cell_x = round((data.loc[cell]['PC1'] - xmin) / (xmax - xmin) * 1000)
        cell_y = round((data.loc[cell]['PC2'] - ymax) / (ymin - ymax) * 1000)
        if ROI[cell_y, cell_x]:
            predict_dead.append(cell)

#     ## get dead cells out of the predicted dead cells
#     correct_predict = list(set(predict_dead) & set(dead_cells))
#     print(f'{round(len(correct_predict) / len(dead_cells) * 100, 2)} % dead cells land in the predicted dead area')

#     ## get dead cells out of the predicted dead cells
#     correct_predict = list(set(predict_dead) & set(dead_cells))
#     print(f'{round(len(correct_predict) / len(predict_dead) * 100, 2)} % predicted cells are dead cells')

#     ## get the MT- low cells inside and outside of the contour
#     ## MT- low cells & inside the contour
#     blue_bright = list(set(predict_dead) & set(live_cells))
#     ## MT- low cells & outside the contour
#     blue_dim = list(set(live_cells) - set(blue_bright))

#     ## save cell names
#     file = open(save_figures + 'Top_MT_low_cells.txt','w')
#     for cell in blue_dim:
#         file.write(cell + "\n")
#     file.close()

#     file = open(save_figures + 'Bottom_MT_low_cells.txt','w')
#     for cell in blue_bright:
#         file.write(cell + "\n")
#     file.close()

# %% [code]
## plot the border defined by kde analysis
fig, ax = plt.subplots(figsize=[3, 2])
rcParams['pdf.fonttype'] = 42

cmap = plt.cm.gist_earth_r
ax.imshow(np.rot90(Z), cmap=cmap, vmin=0, vmax=0.8,
          extent=[xmin, xmax, ymin, ymax])

## show live and dead cells
ax.scatter(data.loc[live_cells]['PC1'], data.loc[live_cells]['PC2'], s=10, 
                   facecolor='green', edgecolor='w', alpha=0.6)

ax.scatter(data.loc[dead_cells]['PC1'], data.loc[dead_cells]['PC2'], s=10, 
                   facecolor='deeppink', edgecolor='w', alpha=0.6)

## plot the contour
ax.plot(xs.tolist() + [xs[0]], ys.tolist() + [ys[0]])

## lims of x and y axis
ax.set_xlim([xmin, xmax])
ax.set_ylim([ymin, ymax])

## labels of x and y axis
ax.set(xlabel='PC1 [×$10^3$]', ylabel='PC2 [×$10^3$]')

## colorbar
norm = mpl.colors.Normalize(vmin=0, vmax=0.8)
position = fig.add_axes([0.85, 0.2, 0.04, 0.6])
cbar = plt.colorbar(plt.cm.ScalarMappable(norm=norm, cmap=cmap), 
             cax=position, ax=ax, label='Density')

fig.savefig(save_figures + 'PC12_contour.pdf', bbox_inches='tight', dpi=300)
fig.savefig(save_figures + 'PC12_contour.png', bbox_inches='tight', dpi=300)

# %% [code]
## load cell names

f = open(save_figures + 'Top_MT_low_cells.txt', 'r')
blue_dim = f.read()
blue_dim = blue_dim.split('\n')[:-1]

f = open(save_figures + 'Bottom_MT_low_cells.txt', 'r')
blue_bright = f.read()
blue_bright = blue_bright.split('\n')[:-1]

# %% [code]
## plot distribution of # genes, total counts, and percentage of ribosomal genes 
## in the MT- low cells inside (blue_bright) and outside (blue_dim) of the contour

from scipy.stats import ks_2samp
adata_nonlog.obs['total_counts [$10^5$]'] = adata_nonlog.obs['total_counts'] / 10**5
adata_nonlog.obs['# genes [$10^3$]'] = adata_nonlog.obs['n_genes_by_counts'] / 10**3

fig, axs = plt.subplots(1, 2, figsize=(3, 2), sharey=True)
plt.subplots_adjust(wspace=0.2)

feas =  [
#     'total_counts [$10^5$]', 
         '# genes [$10^3$]', 'pct_counts_rp']
xlabels = [
#     'Total counts [$10^5$]', 
           '# genes [$10^3$]', 'Ribosomal [%]']

for i, fea, xlabel in zip(range(3), feas, xlabels):
    x1 = np.sort(adata_nonlog[blue_dim].obs[fea]) # top MT-low cells
    y1 = 1 - np.linspace(0, 1, len(blue_dim))

    x2 = np.sort(adata_nonlog[blue_bright].obs[fea]) # bottom MT-low cells
    y2 = 1 - np.linspace(0, 1, len(blue_bright))
    
    pvalue = ks_2samp(x1, x2).pvalue
    pvalue = f"%.2f" % pvalue
    axs[i].set_title(f'P={pvalue}')
    
    axs[i].plot(x1, y1, label='Top\nMT-low', lw=2)
    axs[i].plot(x2, y2, label='Bottom\nMT-low', lw=2)
    
    axs[i].set_xlabel(xlabel)

axs[0].set_ylabel('Cumulative over cells')
axs[-1].legend(bbox_to_anchor=[1, 1])

fig.savefig(save_figures + 'pilot/QC_MT_low2.png', bbox_inches='tight', dpi=300)
fig.savefig(save_figures + 'pilot/QC_MT_low2.pdf', bbox_inches='tight', dpi=300)

# %% [markdown]
## Differential gene expression analysis between MT- low cells inside and outside the left-bottom subgroup 

# %% [code]
# perform signed ks test

if False:
    from scipy.stats import ks_2samp

    df = pd.DataFrame(index = adata.var_names, columns = ['statistic', 'pvalue', 'statistic_location', 'statistic_sign'])
    for gene in adata.var_names:
        res = ks_2samp(adata[blue_bright, gene].X[:,0], adata[blue_dim, gene].X[:, 0], 
                    alternative='two-sided', method='asymp')
        df.loc[gene] = [res.statistic, res.pvalue, res.statistic_location, res.statistic_sign]    

    ## log2 fold change
    df['Avg_exp (blue_bright)'] = adata[blue_bright, ].X.mean(axis=0)
    df['Avg_exp (blue_dim)'] = adata[blue_dim, ].X.mean(axis=0)
    df['Log2FC (blue_bright vs blue_dim)'] =  np.log2(df['Avg_exp (blue_bright)']+ 1) - np.log2(df['Avg_exp (blue_dim)'] + 1)

    from statsmodels.stats.multitest import multipletests
    adjust_pvalue = multipletests(df['pvalue'], alpha=0.05, method='fdr_bh')[1] # pvals_corrected Benjamini/Hochberg (non-negative)
    df['pvalue_corrected (Benjamini/Hochberg)'] = adjust_pvalue

    df.to_csv(save_figures + 'DEGs_blue_bright_vs_dim_signed_ks.tsv', sep='\t')

# %% [code]
## define upregulated and downreglated genes

## sign +1 means downregulated in MT-low cells in the left-bottom cornor compared with MT-low cells in the upper half
## sign -1 means upregulated in MT-low cells in the left-bottom cornor compared with MT-low cells in the upper half
df_MT_low = pd.read_csv(save_figures + 'DEGs_blue_bright_dim/' + 'DEGs_blue_bright_vs_dim_signed_ks.tsv', sep='\t', index_col=0)
df_MT_low['signed_statistic'] = df_MT_low['statistic'] * df_MT_low['statistic_sign'] * -1
df_MT_low['R'] = np.sqrt(df_MT_low['signed_statistic'] ** 2 + df_MT_low['Log2FC (blue_bright vs blue_dim)'] ** 2)
df_MT_low['N_exp_MT_low'] = (adata[live_cells, ].X > 0).sum(axis=0)

## filter genes without median as 0 in both subgroups
filtered_genes_idx_low = (np.median(adata[blue_dim,].X, axis=0) != 0) * (np.median(adata[blue_bright,].X, axis=0) != 0)
filtered_genes_low = adata.var_names[filtered_genes_idx_low] # 3680
df_MT_low_filtered = df_MT_low.loc[filtered_genes_low]

## adjust pvalue
from statsmodels.stats.multitest import multipletests
adjust_pvalue_low = multipletests(df_MT_low_filtered['pvalue'], alpha=0.05, method='fdr_bh')[1] # pvals_corrected Benjamini/Hochberg (non-negative)
df_MT_low_filtered['pvalue_corrected'] = adjust_pvalue_low

# %% [code]
idx = ((df_MT_low_filtered['Log2FC (blue_bright vs blue_dim)'] > 1) * 
       (-np.log10(df_MT_low_filtered['pvalue_corrected']) > -np.log10(0.05)))
gs_up = df_MT_low_filtered[idx].index.tolist()
# ['PTBP1', 'WBP11', 'WAC', 'CDK16', 'LSR', 'FXR1', 'PPDPF', 'VPS4A', 'ARHGDIA', 'TLK2', 'GART', 
#  'IDH3A', 'SRRM2', 'HSP90AB3P','TSEN15', 'RPL10AP6', 'RBM14', 'BOP1', 'MTRNR2L12']
# 'PPDPF', 'ARHGDIA', 'MTRNR2L12', 'FXR1', 'LSR'

idx2 = ((df_MT_low_filtered['Log2FC (blue_bright vs blue_dim)'] < -1) * 
        (-np.log10(df_MT_low_filtered['pvalue_corrected']) > -np.log10(0.05)))
gs_down = df_MT_low_filtered[idx2].index.tolist()
# ['KYNU', 'RSU1', 'CD47']

# %% [code]
df_MT_low_filtered.loc[gs_up].sort_values('R')

# %% [code]
## plotting

y = df_MT_low_filtered['Log2FC (blue_bright vs blue_dim)']
x = df_MT_low_filtered['signed_statistic']

rcParams['pdf.fonttype'] = 42
rcParams['font.sans-serif'] = "Arial"
rcParams['font.size'] = 12

fig, ax = plt.subplots(figsize=[3, 3], dpi=150)

sns.kdeplot(data=df_MT_low_filtered, 
            x='signed_statistic', y='Log2FC (blue_bright vs blue_dim)', 
            linestyles='solid', linewidths=1,
            cmap='rocket_r', alpha=0.7, ax=ax) # cmap='rocket_r',

ax.scatter(x, y, alpha=0.4, s=25, edgecolor='white')

ax.axvline(0, ls='--', lw=0.5, c='k', zorder=0)
for i in [-1, 0, 1]:
    ax.axhline(i, ls='--', lw=0.5, c='k', zorder=0)

ax.set(xlabel='Statistic [KS test]', 
       ylabel='log2 fold change\n[Bottom vs Top MT-low]', 
       xlim=[-0.45, 0.55], ylim=[-2.5, 2.5])

labeled_gs = ['PPDPF', 'ARHGDIA', 'MTRNR2L12', 
              'KYNU', 'RSU1', 'CD47']
ax.scatter(x.loc[labeled_gs], y.loc[labeled_gs], s=40, 
                   facecolor='red', edgecolor='w')

# for gene in labeled_gs:
#     xi, yi = x.loc[gene], y.loc[gene]
#     if xi > 0:
#         ax.annotate(gene, xy=(xi, yi), xytext=(xi+0.02, yi-0.1), 
#                             va='bottom', ha='left', color='k', fontsize=7)
#     else:
#         ax.annotate(gene, xy=(xi, yi), xytext=(xi-0.02, yi-0.1), 
#                     va='bottom', ha='right', color='k', fontsize=7)
        
plt.savefig(save_figures + 'DEGs_blue_bright_dim/filtered_by_median/' + 'statistic_MT_low1.pdf', 
            bbox_inches='tight')
plt.savefig(save_figures + 'DEGs_blue_bright_dim/filtered_by_median/' + 'statistic_MT_low1.png', 
            bbox_inches='tight')

# %% [code]
# PPDPF has been reported to play a role in tumorigenesis.
# ARHGDIA: This gene encodes a protein that plays a key role in the regulation of signaling through Rho GTPases.
# MTRNR2L12: Predicted to be involved in negative regulation of execution phase of apoptosis.
# WBP11 encodes a nuclear protein, which colocalizes with mRNA splicing factors and intermediate filament-containing perinuclear networks
# CDK16: Protein kinase that plays a role in vesicle-mediated transport processes and exocytosis. 
# LSR: Predicted to be involved in several processes, including establishment of skin barrier; protein localization to tricellular tight junction; and tricellular tight junction assembly. Located in extracellular exosome
# RBM14 encodes a ribonucleoprotein that functions as a general nuclear coactivator, and an RNA splicing modulator.

# %% [code]
# create a datafram
gs = ['PPDPF', 'ARHGDIA', 'MTRNR2L12', 
              'KYNU', 'RSU1', 'CD47']

violin = pd.DataFrame()
for gene in gs:
    gi = pd.DataFrame(columns=['Gene', 'Group', 'Ave_exp'])
    gi['Gene'] = [gene] * 119
    gi['Group'] = ['Top MT- low'] * len(blue_dim) + ['Bottom MT- low'] * len(blue_bright)
    gi['Ave_exp'] = adata[blue_dim + blue_bright, gene].X[:, 0]
    
    violin = pd.concat([violin, gi])
violin['Ave_exp_log2'] = np.log2(violin['Ave_exp'] + 1)

# plot
rcParams['pdf.fonttype'] = 42
rcParams['font.sans-serif'] = "Arial"
rcParams['font.size'] = 12

fig, ax = plt.subplots(figsize=[5, 2])
ax = sns.violinplot(data=violin, x='Gene', y='Ave_exp_log2', 
                    hue='Group', 
                    linewidth=1,
                    inner='point', 
                    cut=0)
ax.axvline(2.5, ls='--', c='k', lw=1)

ax.set_xlabel(None)
ax.set_xticklabels(gs, rotation=90, )

ax.set_ylabel('Ave exp [cpm]')
ax.set_yticks([np.log2(i + 1) for i in [0, 10, 10e1, 10e2, 10e3]])
ax.set_yticklabels([0, 10] + [f'$10^{i}$' for i in [2, 3, 4]])

ax.legend(bbox_to_anchor=[1,1])

plt.savefig(save_figures + 'DEGs_blue_bright_dim/filtered_by_median/' + 'MT_low_filtered_volcano.png', bbox_inches='tight', dpi=300)
plt.savefig(save_figures + 'DEGs_blue_bright_dim/filtered_by_median/' + 'MT_low_filtered_volcano.pdf', bbox_inches='tight', dpi=300)

# %% [markdown]
## Schematic of cells w or w/o rings

# %% [code]
## Examples of cells w or w/o rings
## Small PCA to show the position of these two cells

fdn = '/home/yike/phd/cancer_cells_img_seq/figures/batch_202306/cropped_cell_npz/good/'
PCA_df = pd.read_csv(save_figures + 'PCA_15PC.tsv', sep='\t', index_col=0)
data = PCA_df[:-1][['PC1', 'PC2']]/10e3

# plotting
fig, axs = plt.subplots(2, 3)
plt.subplots_adjust(wspace=0.05, hspace=0.1)
colors = ['orange', 'navy']

for i, cell in enumerate(['F10', 'M4']):
    img = np.load(os.path.join(fdn, f'{cell}.npz'))
    mask = img['new_segmentation'].copy()

    # plot brightfield
    mask_new = np.zeros([mask.shape[0], mask.shape[1], 4])
    mask_new[:, :, 2][mask] = 255 # blue
    mask_new[:, :, 3][mask] = 0.1 # transparency

    axs[i, 0].imshow(img['brightfield']) # 
    axs[i, 0].imshow(mask_new)
    axs[i, 0].axis('off')
    if i == 0:
        axs[i, 0].set_title('Brightfield')

    # plot channel 3 and 13
    for j, n in zip(range(1, 3), [3, 13]):
        axs[i, j].imshow(img[img.files[n-1]] * mask)
        wls = img.files[n-1].split('_')[1:]
        axs[i, j].axis('off')
        
        if i == 0:
            axs[i, j].set_title(f'{str(n)}: ({wls[0]}, {wls[1]})')

plt.savefig(save_figures + 'cell_rings.png', bbox_inches='tight', dpi=300)
plt.savefig(save_figures + 'cell_rings.pdf', bbox_inches='tight', dpi=300)

# %% [code]
for cell, color in zip(['F10', 'M4'], ['red', 'red']):
    idx = adata.obs_names[adata.obs_names.str.contains(cell)][0]
    fig, ax = plt.subplots(figsize=[1.5, 1.5])
    ax.scatter(data['PC1'], data['PC2'], s=30, facecolor='gray', edgecolor='w', alpha=0.6)

    ax.scatter(data.loc[idx]['PC1'], data.loc[idx]['PC2'], s=50, 
                   facecolor=color, edgecolor='w')

    ax.set(xlabel='PC1 [×$10^3$]', ylabel='PC2 [×$10^3$]',
                   xlim=[-1.5, 1.6], ylim=[-1.5, 1.5])

    ax.xaxis.set_label_position('top') 
    ax.xaxis.tick_top()

    ax.yaxis.set_label_position('right')
    ax.yaxis.tick_right()

    plt.savefig(save_figures + f'PCA_rings_{cell}.png', bbox_inches='tight', dpi=300)
    plt.savefig(save_figures + f'PCA_rings_{cell}.pdf', bbox_inches='tight', dpi=300)

# %% [markdown]
## Defline cells w or w/o bright border rings

# %% [code]
def scale_contour_fold(img, scale):
    ret, thresh = cv2.threshold(img, 0, 255, cv2.THRESH_BINARY+cv2.THRESH_OTSU)
    contours, hierarchy = cv2.findContours(thresh, cv2.RETR_TREE, cv2.CHAIN_APPROX_SIMPLE)
    cnt = contours[0][:, 0]

    M = cv2.moments(cnt)
    cx = int(M['m10']/M['m00'])
    cy = int(M['m01']/M['m00'])

    cnt_norm = cnt - [cx, cy]
    cnt_scaled = cnt_norm * scale
    cnt_scaled = cnt_scaled + [cx, cy]
    cnt_scaled = cnt_scaled.astype(np.int32)

    return cnt_scaled

def scale_contour_pixel(img, vmin, vmax):
    dist = cv2.distanceTransform(img, cv2.DIST_L2, cv2.DIST_MASK_PRECISE)
    ring = cv2.inRange(dist, vmin, vmax) # take all pixels at distance between 9.5px and 10.5px
    contours, hierarchy = cv2.findContours(ring, cv2.RETR_LIST, cv2.CHAIN_APPROX_SIMPLE)
    contours = contours[-1][:, 0]
    
    return contours

def cnt_to_mask(coord, mask):
    from matplotlib.path import Path
    path = Path(coord)
    xmin, ymin, xmax, ymax = np.asarray(path.get_extents(), dtype=int).ravel()

    # create a mesh grid of the shape of the final mask
    x, y = np.mgrid[: mask.shape[1], : mask.shape[0]]
    # mesh grid to points
    points = np.vstack((x.ravel(), y.ravel())).T

    # mask for the point included in the path
    mask_scaled = path.contains_points(points)
    mask_scaled = mask_scaled.reshape(x.shape).T
    
    return mask_scaled

def ring_mask(mask, mask_scaled):
    ring_mask = mask.copy()
    ring_mask[mask_scaled == 1] = False
    
    return ring_mask

# %% [code]
## quantify cells with /without rings
# step 1 - segment cell rings: 
  ## select pixels 10-pixel inner than cell border, and calculate the average fluoresent intensity --> ins1
# step 2 - segment inner cell next to cell rings: 
  ## select pixels 10-pixel inner than cell border, and calculate the average fluoresent intensity --> ins2
# Calculate the average intesnity of cell rings and inner cell rings, and apply log2fc analysis
# log2fc between cell border ring and cell inner ring > 0.4, is bright

if False:
    npz_fdn1 = '/home/yike/phd/cancer_cells_img_seq/figures/batch_202112/segmentation/cancer100cells/'
    npz_fdn2 = '/home/yike/phd/cancer_cells_img_seq/figures/batch_202306/cropped_cell_npz/good/'

    save_path = '/home/yike/phd/cancer_cells_img_seq/figures/seg_rings/' 

    ring_int_df = pd.DataFrame(index=adata.obs_names, 
                               columns=['statistic', 'pvalue', 'statistic_location', 'statistic_sign', 'Log2FC'])
    pixel = 25
    weired_cells = []
    for cell in [i for i in adata.obs_names if i + '.png' not in os.listdir(save_path)]:
        npz_fdn = [npz_fdn1, npz_fdn2]['3-1' in cell]
        sample = [cell[4:], cell[4:].split('_')[0]]['batch_202306' in npz_fdn]
        # load npz
        img = np.load(os.path.join(npz_fdn, sample + '.npz'))
        C13 = img[img.files[12]]
        mask = img['new_segmentation']

        # compute the mask of ring
        cnt_scaled = scale_contour_pixel(mask.astype('uint8'), pixel-0.5, pixel+0.5)
        mask_scaled = cnt_to_mask(cnt_scaled, mask)
        r_mask = ring_mask(mask, mask_scaled)

        # compute the mask of inner ring close to cell border
        cnt_scaled2 = scale_contour_pixel(mask_scaled.astype('uint8'), pixel-0.5, pixel+0.5)
        mask_scaled2 = cnt_to_mask(cnt_scaled2, mask_scaled)
        r_mask2 = ring_mask(mask_scaled, mask_scaled2)

        # store data into dataframe
        bd_int = (C13 * r_mask).sum() / r_mask.sum()
        in_int = (C13 * r_mask2).sum() / r_mask2.sum()
        log2fc = np.log2(bd_int) - np.log2(in_int) 

        res = ks_2samp(C13[r_mask], C13[r_mask2])
        ring_int_df.loc[cell] = [res.statistic, res.pvalue, res.statistic_location, res.statistic_sign, log2fc]

        # plot rings and save
        fig, axs = plt.subplots(1, 3)
        axs = axs.ravel()
        for ax, maski in zip(axs, [mask, r_mask, r_mask2]):
            ax.imshow(C13 * maski)
            ax.axis('off')
        axs[1].set_title(cell)

        plt.savefig(f'{save_path}{cell}.png', bbox_inches='tight', dpi=300)

    ring_int_df.to_csv(save_path + 'ring_int_df.tsv', sep='\t')    

# %% [code]
# select bright and dim ring cells according to ring segmentation
save_path = '/home/yike/phd/cancer_cells_img_seq/figures/seg_rings/' 
ring_int_df =  pd.read_csv(save_path + 'ring_int_df.tsv', sep='\t', index_col=0)
######## key parameter
bright_ring_cells = ring_int_df[ring_int_df['Log2FC'] > 0.4].index.tolist() # 60 cells
########
dim_ring_cells = list(set(adata.obs_names) - set(bright_ring_cells)) # 114 cells

# %% [code]
# 33 out of 60 bright ring cells have high MT- percentage
len(set(bright_ring_cells) & set(dead_cells))

# %% [code]
# 51 out of 60 bright cells are inside the left-bottom subgroup
len(set(bright_ring_cells) & set(predict_dead))

# %% [code]
# 22 out of 114 bright ring cells have high MT- percentage
len(set(dim_ring_cells) & set(dead_cells))

# %% [code]
# 60 out of 114 bright ring cells have high MT- percentage
len(set(dim_ring_cells) & set(predict_dead))

# %% [code]
heatmap_n = pd.DataFrame([[27, 33, 51, 9], [92, 22, 60, 54]],
                        index = ['Bright', 'Dim'],
                        columns = ['MT-low', 'MT-high', 'Lower left', 'Upper right']
                        )

rcParams['pdf.fonttype'] = 42
rcParams['font.sans-serif'] = "Arial"

fig, ax = plt.subplots(figsize=[2, 3.2])
sns.heatmap(heatmap_n.T, ax=ax, annot=True,
            cbar_kws={"shrink": 0.5, 'label': 'Number of cells'})

plt.savefig(save_figures + 'Number_cells.pdf', dpi=300, bbox_inches='tight')

# %% [code]
from scipy.stats import fisher_exact

fisher_exact([
    [27, 92],
    [33, 22]
])

# %% [code]
heatmap_pct = heatmap_n.copy()
heatmap_pct.loc['Bright'] = heatmap_pct.loc['Bright'] / 60 * 100
heatmap_pct.loc['Dim'] = heatmap_pct.loc['Dim'] / 114 * 100

rcParams['pdf.fonttype'] = 42
rcParams['font.sans-serif'] = "Arial"

fig, ax = plt.subplots(figsize=[2, 3.2])
sns.heatmap(heatmap_pct.T, ax=ax, annot=True,
            cbar_kws={"shrink": 0.5, 'label': 'Pct of cells\nwith / w/o rings[%]'})

plt.savefig(save_figures + 'Pct of cells.pdf', dpi=300, bbox_inches='tight')

# %% [markdown]
## plot to show viability conditions and border rings of cells

# %% [code]
PCA_df = pd.read_csv(save_figures + 'PCA_15PC.tsv', sep='\t', index_col=0)
data = PCA_df[:-1][['PC1', 'PC2']]/10e3

rcParams['pdf.fonttype'] = 42
rcParams['font.sans-serif'] = "Arial"

g = sns.JointGrid(data=data, x='PC1', y='PC2')

g.plot_joint(sns.scatterplot, s=20, facecolor='none')

g.plot_joint(sns.kdeplot, zorder=-1, alpha=0.7, ls='--', color='gray', lw=1)
g.plot_marginals(sns.kdeplot, cmap='tab10', fill=True, bw_method=0.3, color='gray')

g.ax_joint.set_aspect('equal', adjustable='box')
g.ax_joint.set(xlabel='PC1 [×$10^3$]', ylabel='PC2 [×$10^3$]',
               xlim=[-1.5, 1.6], ylim=[-1.5, 1.5])
g.ax_joint.set_xticks([-1.5, -1, -0.5, 0, 0.5, 1, 1.5])
g.ax_joint.set_yticks([-1.5, -1, -0.5, 0, 0.5, 1, 1.5])

## with or withought rings
## add colors and shapes to different groups
colors = {'Bright': 'red', 'Dim': 'blue'}
shapes = {'MT- low': 'o', 'MT- high': "s"}
cd_cells = {'MT- low': live_cells, 'MT- high': dead_cells}
brt_cells = {'Bright': bright_ring_cells, 'Dim': dim_ring_cells}

for cond in ['MT- low', 'MT- high']:
    for brt in ['Bright', 'Dim']:
        sub_cells = set(cd_cells[cond]) & set(brt_cells[brt])

        g.ax_joint.scatter(data.loc[sub_cells]['PC1'], data.loc[sub_cells]['PC2'], 
                           facecolor=colors[brt], edgecolor='w', marker=shapes[cond],
                           alpha=0.6, label=f'{brt} &\n{cond}', s=40)

g.ax_joint.legend(bbox_to_anchor=[1.2, 1.2])

figure = plt.gcf()
figure.set_size_inches(3, 3)
figure.set_dpi(300)
# figure.savefig(save_figures + 'kde_MT_ring.png', dpi=300, bbox_inches='tight')
# figure.savefig(save_figures + 'kde_MT_ring.pdf', dpi=300, bbox_inches='tight')

# %% [code]
PCA_df = pd.read_csv(save_figures + 'PCA_15PC.tsv', sep='\t', index_col=0)
data = PCA_df[:-1][['PC1', 'PC2']]/10e3

rcParams['pdf.fonttype'] = 42
rcParams['font.sans-serif'] = "Arial"

g = sns.JointGrid(data=data, x='PC1', y='PC2')

g.plot_joint(sns.scatterplot, s=20, facecolor='none')

g.plot_joint(sns.kdeplot, zorder=-1, alpha=0.7, ls='--', color='gray', lw=1)
g.plot_marginals(sns.kdeplot, cmap='tab10', fill=True, bw_method=0.3, color='gray')

g.ax_joint.set_aspect('equal', adjustable='box')
g.ax_joint.set(xlabel='PC1 [×$10^3$]', ylabel='PC2 [×$10^3$]',
               xlim=[-1.5, 1.6], ylim=[-1.5, 1.5])
g.ax_joint.set_xticks([-1.5, -1, -0.5, 0, 0.5, 1, 1.5])
g.ax_joint.set_yticks([-1.5, -1, -0.5, 0, 0.5, 1, 1.5])

## with or withought rings
## add colors and shapes to different groups
colors = {'Ringed': 'red', 'Unringed': 'blue'}
shapes = {'MT- low': 'o', 'MT- high': "s"}
cd_cells = {'MT- low': live_cells, 'MT- high': dead_cells}
brt_cells = {'Ringed': bright_ring_cells, 'Unringed': dim_ring_cells}

# for cond in ['MT- low', 'MT- high']:
for brt in ['Ringed', 'Unringed']:
    sub_cells = brt_cells[brt]

    g.ax_joint.scatter(data.loc[sub_cells]['PC1'], data.loc[sub_cells]['PC2'], 
                       facecolor=colors[brt], edgecolor='w', 
#                        marker=shapes[cond],
                       alpha=0.6, label=f'{brt}', s=40)

g.ax_joint.legend(bbox_to_anchor=[1.75, 1.2])

figure = plt.gcf()
figure.set_size_inches(3, 3)
figure.set_dpi(300)
figure.savefig(save_figures + 'kde_MT_ring2.png', dpi=300, bbox_inches='tight')
figure.savefig(save_figures + 'kde_MT_ring2.pdf', dpi=300, bbox_inches='tight')

# %% [markdown]
## Differential expression between cells with and w/o rings 

# %% [code]
# perform signed ks test
if False:
    from scipy.stats import ks_2samp

    ring_log2fc_df = pd.DataFrame(index = adata.var_names, columns = ['statistic', 'pvalue', 'statistic_location', 'statistic_sign'])
    for gene in adata.var_names:
        res = ks_2samp(adata[bright_ring_cells, gene].X[:,0], 
                       adata[dim_ring_cells, gene].X[:, 0], 
                    alternative='two-sided', method='asymp')
        ring_log2fc_df.loc[gene] = [res.statistic, res.pvalue, res.statistic_location, res.statistic_sign]    

    ## log2 fold change
    ring_log2fc_df['Avg_exp (bright)'] = adata[bright_ring_cells, ].X.mean(axis=0)
    ring_log2fc_df['Avg_exp (dim)'] = adata[dim_ring_cells, ].X.mean(axis=0)
    ring_log2fc_df['Log2FC (bright vs blue_dim)'] =  np.log2(ring_log2fc_df['Avg_exp (bright)']+ 1) - np.log2(ring_log2fc_df['Avg_exp (dim)'] + 1)

    from statsmodels.stats.multitest import multipletests
    adjust_pvalue = multipletests(ring_log2fc_df['pvalue'], alpha=0.05, method='fdr_bh')[1] # pvals_corrected Benjamini/Hochberg (non-negative)
    ring_log2fc_df['pvalue_corrected (Benjamini/Hochberg)'] = adjust_pvalue

    ring_log2fc_df.to_csv(save_figures + 'DEGs_ring_log2fc_signed_ks.tsv', sep='\t')

# %% [code]
## define upregulated and downregulated genes

## sign +1 means downregulated in cells with brigh rings compared with cells w/o rings
## sign -1 means upregulated in cells with brigh rings compared with cells w/o rings

ring_log2fc_df = pd.read_csv(save_figures + 'DEGs_bright_dim/' + 'DEGs_ring_log2fc_signed_ks.tsv', sep='\t', index_col=0)
ring_log2fc_df['signed_statistic'] = ring_log2fc_df['statistic'] * ring_log2fc_df['statistic_sign'] * -1
ring_log2fc_df['R'] = np.sqrt(ring_log2fc_df['signed_statistic'] ** 2 + ring_log2fc_df['Log2FC (bright vs blue_dim)'])

## filter genes without median as 0 in both subgroups
filtered_genes_idx = (np.median(adata[bright_ring_cells,].X, axis=0) != 0) * (np.median(adata[dim_ring_cells,].X, axis=0) != 0)
filtered_genes = adata.var_names[filtered_genes_idx] # 2403
ring_log2fc_filtered = ring_log2fc_df.loc[filtered_genes]

## adjust pvalue
from statsmodels.stats.multitest import multipletests
adjust_pvalue = multipletests(ring_log2fc_filtered['pvalue'], alpha=0.05, method='fdr_bh')[1] # pvals_corrected Benjamini/Hochberg (non-negative)
ring_log2fc_filtered['pvalue_corrected'] = adjust_pvalue

# %% [code]
def pathway_df(gene_list):    
    pthw = gp.enrichr(gene_list=gene_list,
                         gene_sets=['GO_Biological_Process_2021'],
                         description='pathway',
                         cutoff = False).res2d

    pthw_plot = pthw[:10]
    pthw_plot['-log10(P-value)'] = -np.log10(pthw_plot['P-value'])

    return pthw_plot

######################################################
# pathway analysis
idx = ((ring_log2fc_filtered['Log2FC (bright vs blue_dim)'] > 1) * 
       (-np.log10(ring_log2fc_filtered['pvalue_corrected']) > 2))
gs_up = ring_log2fc_filtered[idx].index.tolist()

gsea_analysis(gs_up, save_figures + 'DEGs_bright_dim/filtered_by_median/', 
              'Up_pathways_ring_filtered', 
              'Pathways upregulated in cells with bright rings')
# gene silencing: RANBP2;POM121;POLR2A;POM121C;NUP155;AGO2

idx2 = ((ring_log2fc_filtered['Log2FC (bright vs blue_dim)'] < -1) * 
        (-np.log10(ring_log2fc_filtered['pvalue_corrected']) > 2))
gs_down = ring_log2fc_filtered[idx2].index.tolist()

gsea_analysis(gs_down, save_figures + 'DEGs_bright_dim/filtered_by_median/', 
              'Down_pathways_ring_filtered', 
              'Pathways downregulated in cells with bright rings')
# mitochondrial ATP synthesis coupled electron transport: COX8A;COX7B;NDUFB11;COX6A1;COX6C;COX6B1

####################################################
# concat the pathways that I want to show
pt_df_n = pathway_df(gs_down)
pt_df_p = pathway_df(gs_up)
pthw_plot = pd.concat([pt_df_p[:5], pt_df_n[:5]])

####################################################
from matplotlib.lines import Line2D

fig, ax = plt.subplots(figsize=[2.5, 4])
rcParams['pdf.fonttype'] = 42
rcParams['font.size'] = 8

ax.barh(range(10), pthw_plot['-log10(P-value)'][::-1], 
        height=0.5, color=['cornflowerblue'] * 5 + ['pink'] * 5)
ax.set_yticks(range(10))
yticklabels = []
for i in pthw_plot['Term'][::-1]:
    if len(i.split(' ')) > 4:
        yticklabels.append(' '.join(i.split(' ')[:4]) + '\n' + ' '.join(i.split(' ')[4:]))
    else:
        yticklabels.append(i)
ax.set_yticklabels(yticklabels)

ax.axhline(4.5, c='k', lw=1)
handles = [Line2D([], [], lw=8, c='pink'),
           Line2D([], [], lw=8, c='cornflowerblue')]
ax.legend(handles=handles, labels=['+', '-'], 
          title='Cells with\nvs w/o rings', loc='best', fontsize=8)

ax.set_xlabel('-log10(P-value)')
fig.savefig(save_figures + 'DEGs_bright_dim/filtered_by_median/'+ 'rings_filtered_volcano.pdf', 
            dpi=150, bbox_inches='tight')

# %% [code]
ring_log2fc_filtered.loc[['COX8A', 'NDUFB11', 'COX6A1', 'COX6B1']]

# %% [code]
## plotting

y = ring_log2fc_filtered['Log2FC (bright vs blue_dim)']
x = ring_log2fc_filtered['signed_statistic']

rcParams['pdf.fonttype'] = 42
rcParams['font.sans-serif'] = "Arial"

fig, ax = plt.subplots(figsize=[3, 3], dpi=150)

sns.kdeplot(data=ring_log2fc_filtered, 
            x='signed_statistic', y='Log2FC (bright vs blue_dim)', 
            linestyles='solid', linewidths=1,
            cmap='rocket_r', alpha=0.7, ax=ax) # cmap='rocket_r',

ax.scatter(x, y, alpha=0.4, s=25, edgecolor='white')

ax.axvline(0, ls='--', lw=0.5, c='k', zorder=0)
for i in [-1, 0, 1]:
    ax.axhline(i, ls='--', lw=0.5, c='k', zorder=0)

ax.set(xlabel='Statistic [KS test]', 
       ylabel='log2 fold change\n[ringed vs unringed]', 
       xlim=[-0.5, 0.5], ylim=[-2, 3])

labeled_gs =[
    'RANBP2', 'POM121', 'POLR2A', 'POM121C', 'NUP155', 'AGO2',
    'COX8A', 'COX7B', 'NDUFB11', 'COX6A1', 'COX6C', 'COX6B1', 
    'LINC00052', 'LDB1',
]
ax.scatter(x.loc[labeled_gs], y.loc[labeled_gs], s=40, 
                   facecolor='red', edgecolor='w')

# for gene in labeled_gs:
#     xi, yi = x.loc[gene], y.loc[gene]
#     if xi > 0:
#         ax.annotate(gene, xy=(xi, yi), xytext=(xi+0.02, yi-0.1), 
#                             va='bottom', ha='left', color='k', fontsize=7)
#     else:
#         ax.annotate(gene, xy=(xi, yi), xytext=(xi-0.02, yi-0.1), 
#                     va='bottom', ha='right', color='k', fontsize=7)
        
plt.savefig(save_figures + 'statistic_ring_bright_dim_1.pdf', bbox_inches='tight')
plt.savefig(save_figures + 'statistic_ring_bright_dim_1.png', bbox_inches='tight')

# %% [code]
# create a datafram
gs = [
    'LINC00052', 'LDB1',
    'RANBP2', 'POM121', 'POLR2A', 'POM121C', 'NUP155', 'AGO2',
    'COX8A', 'COX7B', 'NDUFB11', 'COX6A1', 'COX6C', 'COX6B1', 
     ]

violin = pd.DataFrame()
for gene in gs:
    gi = pd.DataFrame(columns=['Gene', 'Group', 'Ave_exp'])
    gi['Gene'] = [gene] * 174
    gi['Group'] = ['Bright'] * len(bright_ring_cells) + ['Dim'] * len(dim_ring_cells)
    gi['Ave_exp'] = adata[bright_ring_cells + dim_ring_cells, gene].X[:, 0]
    
    violin = pd.concat([violin, gi])
violin['Ave_exp_log2'] = np.log2(violin['Ave_exp'] + 1)

# plot
rcParams['pdf.fonttype'] = 42
rcParams['font.sans-serif'] = "Arial"
rcParams['font.size'] = 12

fig, ax = plt.subplots(figsize=[12, 2])
ax = sns.violinplot(data=violin, x='Gene', y='Ave_exp_log2', 
                    hue='Group', 
                    linewidth=1,
                    inner='point', 
                    palette=['red', 'blue'], 
                    fill=False,
                    cut=0, )

ax.set_xlabel(None)
ax.set_xticklabels(gs, rotation=90, )

ax.axvline(1.5, ls='--', c='k', lw=0.5)
ax.axvline(5.5, ls='--', c='k', lw=0.5)
ax.set_ylabel('Ave exp [cpm]')
ax.set_yticks([np.log2(i + 1) for i in [0, 10, 10e1, 10e2, 10e3]])
ax.set_yticklabels([0, 10] + [f'$10^{i}$' for i in [2, 3, 4]])

ax.legend(bbox_to_anchor=[1,1])
plt.setp(ax.collections[::2], alpha=.7)
for h in ax.legend_.legendHandles:
    h.set_alpha(0.7)

plt.savefig(save_figures + 'DEGs_bright_dim/filtered_by_median/' + 'rings_filtered_violin.png', 
            bbox_inches='tight', dpi=300)
plt.savefig(save_figures + 'DEGs_bright_dim/filtered_by_median/' + 'rings_filtered_violin.pdf', 
            bbox_inches='tight', dpi=300)
