# Supplementary material for: Integration of hyperspectral imaging and transcriptomics from individual cells with SpectralSeq
Source: Genome Res. 2025 Aug;35(8):1809–20. doi: 10.1101/gr.280014.124 (PMC12315715; doi:10.1101/gr.280014.124)
Supplement: Supplement 4 [file Supplemental_code.zip › Supplemental_code/figures/figure3/feature_kdes.ipynb]

# %% [code]
'''
author: Yike Xie
data: Oct/2023
content: kde plots for the manuscript
'''

# %% [code]
import os
import numpy as np
import pandas as pd

import matplotlib as mpl
import matplotlib.pyplot as plt
from matplotlib import rcParams
import seaborn as sns

import scanpy as sc
import pickle

# %% [code]
def sig_dataset(feas_fn, data_fn):
    print('load features')
    with open(feas_fn, 'rb') as f:
        features = pd.read_pickle(f)
    
    print('load dataset')
    adata = sc.read_h5ad(data_fn)
    sc.pp.normalize_total(adata, target_sum=1e6)

    print('filter genes')
    sc.pp.filter_genes(adata, min_cells=10)

    print('Add features to adata')
    for col in features.columns:
        adata.obs[col] = features.loc[adata.obs_names][col]

    return adata

def plot_bins(adata, fea, bin_n, gene, cmap, filetype, path=False, rho=False, ):
    area_order = adata.obs[fea].sort_values().index
    exp = adata[area_order, gene].X
    exp = pd.DataFrame(exp[:,0], index=area_order, columns=['Gene exp [cpm]'])

    exp['order'] = '0'
    for i in range(bin_n):
        n = round(exp.shape[0] / bin_n)
        idx = [j for j in np.arange(n) + n * i if j < exp.shape[0]]
        exp.loc[area_order[idx], 'order'] = 'Group {}'.format(str(i + 1))

    fig, ax = plt.subplots(figsize=[2, 3])
    rcParams['pdf.fonttype'] = 42
    rcParams['font.size'] = 10
    med = [exp[exp['order'] == 'Group {}'.format(str(i + 1))]['Gene exp [cpm]'].median() # average expression
           for i in range(bin_n)]
    alpha = [0.2 + 0.6 * i/(max(med) + 0.001) for i in med] # avoid average expression is 0
    cmap = mpl.cm.get_cmap(cmap)
    palette = [cmap(i) for i in alpha]

    PROPS = {
        'boxprops':{'edgecolor':'white'},
        'medianprops':{'color':'white'},
        'whiskerprops':{'color':'none'},
        'capprops':{'color':'none'}}
    sns.boxplot(data=exp, x='order', y='Gene exp [cpm]', palette=palette, **PROPS)
    sns.stripplot(data=exp, x='order', y='Gene exp [cpm]', palette=palette, 
                  edgecolor='white', linewidth=1, size=3)
    ax.set_xticks([])
    ax.set_xticklabels([])
    ax.set_xlabel('{}:\nsmallest → largest'.format([fea.title(), fea][fea.isupper()]))
    ax.set_title(gene)
    ax.set_yscale('log')
    
    if rho is not False:
        ax.text(0.5, ax.get_yticks()[-4], r'$\rho$={}'.format(round(rho, 2)))

    if path is not False:
        fig.savefig(os.path.join(path, f'{fea}_{gene}{filetype}'), dpi=300, bbox_inches='tight')
        
    return {'fig': fig, 'ax': ax}


# %% [code]
def kdes(corr, fea, path=False):
    from matplotlib.lines import Line2D
    rcParams['pdf.fonttype'] = 42

    fig, ax = plt.subplots(figsize=[3,3])
    cs = sns.color_palette('tab10', 3)

    handles = []
    labels = []
    for i, c in zip([0, 10, 50], cs):
        sns.kdeplot(data=corr[corr['Number'] > i], x=fea, lw=2, 
                    ax=ax, c=c)
        handles.append(Line2D([], [], color=c, lw=2))
        labels.append('≥{} cells'.format(str(i)))

    ax.legend(handles=handles, labels=labels, loc='upper left', 
              bbox_to_anchor=[1, 1], title='Genes expressed by')
    ax.set_xlabel(r'$\rho$ [{} vs. Exp]'.format(fea.capitalize()))
    ax.set_ylabel('Density')

    if path is not False:
        fig.savefig(path + '{}_kde_0_10_50.pdf'.format(fea), dpi=150, bbox_inches='tight')
        
def kde_fea(corr, n, fea, genes, colors, path=False):
    
    rcParams['pdf.fonttype'] = 42
    fig, ax = plt.subplots(figsize=[2.5,2.5])
    sns.kdeplot(data=corr[corr['Number'] > n], x=fea, lw=2, 
                ax=ax, c='gray')
    ax.set_title('Genes expressed by ≥{} cells'.format(str(n)))
    ax.set_xlabel(r'$\rho$ [{} vs. Exp]'.format(fea.capitalize()))
    ax.set_ylabel('Density')
    ax.grid(lw=1, ls='--', zorder=-5, alpha=0.5)

    def find_nearest(array, value):
        array = np.asarray(array)
        idx = (np.abs(array - value)).argmin()
        return array[idx]

    x = ax.lines[0].get_xdata()
    y = ax.lines[0].get_ydata()
    points = list(zip(x, y))
    t_dic = dict(points)

    x_trues = [corr.loc[gene][fea] for gene in genes]
    x_points = []
    y_points = []
    for x in x_trues:
        x_point = find_nearest(np.array(list(t_dic.keys())), x)
        x_points.append(x_point)
        y_points.append(t_dic[x_point])

    sns.scatterplot(x = x_points,
                    y = y_points, c=colors, s=50)

    for gene, x, y, c in zip(genes, x_points, y_points, colors):
        ax.annotate(gene, xy=(x, y), xytext=(x, y+0.8), arrowprops=dict(arrowstyle="<-"), 
                    va='center', ha='center', color=c)

    if path is not False:
        fig.savefig(path + '{}_kde.pdf'.format(fea), dpi=150, bbox_inches='tight')

    return {'fig': fig, 'ax': ax}

# %% [code]
feas_fn = '/home/yike/phd/cancer_cells_img_seq/figures/combine_features.pkl'
data_fn = '/home/yike/phd/cancer_cells_img_seq/data/combine_gene.h5ad'
adata = sig_dataset(feas_fn, data_fn)

save_figures = '/home/yike/phd/cancer_cells_img_seq/figures/correlate_features/gene/'

# add average optical intensity to adata
df = pd.DataFrame(index=adata.obs_names, columns=adata.obs['wavelengths'].iloc[0])
for i in df.index:
    df.loc[i] = adata.obs['spectra'].loc[i] / adata.obs['area'].loc[i]
    
for col in df.columns:
    adata.obs['{}_{}'.format(col[0], col[1])] = df.loc[adata.obs_names][col]
    
adata.obs['C4_C2'] = df[df.columns[3]] / df[df.columns[1]]

adata.obs['area um2'] = adata.obs['area'] * 339.08276 ** 2 / 1024 ** 2
# 1 pixel distance: 0.331 um
# physical size of image: 339.08276 um

# %% [code]
adata.obs['area um2'].max()

# %% [code]
adata.obs['area um2'].min()

# %% [code]
15611.083302664603 / 1663.0725390108523

# %% [markdown]
## focus following analyses on cells with low percentage of mitochondrial reads

# %% [code]
## divide live and dead cells according to the fraction o mitochondrial reads
live_cells = adata.obs[adata.obs['pct_counts_mt'] < 25].index
dead_cells = adata.obs[adata.obs['pct_counts_mt'] > 25].index

# create dataset only having cells with low percentage of mitochondrial reads
adata_live = adata[live_cells, :]

# %% [markdown]
### area, eccentricity vs gene exp

# %% [code]
save_figures = '/home/yike/phd/cancer_cells_img_seq/figures/correlate_features/gene/'
corr = pd.read_csv(save_figures + 'correlation_live_cells.tsv', sep='\t', index_col=0)
corr['area um2'] = corr['area']
# correlations between live cells and cell area are computed in 'feature_gene.ipynb'

# %% [code]
kdes(corr, 'area', path=save_figures)

# %% [code]
kdes(corr, 'eccentricity', path=save_figures)

# %% [code]
corr[['area', 'Number']].sort_values('area')[-50:]

# %% [code]
fea = 'area'
n = 10
genes = ['RBM8A' ,'HDGFRP3','HIGD1A', ]
colors = ['blue', 'black', 'red']

kde_fea(corr, n, fea, genes, colors, path=save_figures + '2')

# %% [code]
def plot_bins(adata, fea, bin_n, gene, cmap, xlabel, filetype, path=False, rho=False, ):
    area_order = adata.obs[fea].sort_values().index
    exp = adata[area_order, gene].X
    exp = pd.DataFrame(exp[:,0], index=area_order, columns=['Gene exp [cpm]'])

    exp['order'] = '0'
    for i in range(bin_n):
        n = round(exp.shape[0] / bin_n)
        idx = [j for j in np.arange(n) + n * i if j < exp.shape[0]]
        exp.loc[area_order[idx], 'order'] = 'Group {}'.format(str(i + 1))

    fig, ax = plt.subplots(figsize=[2, 2.5])
    rcParams['pdf.fonttype'] = 42
    rcParams['font.size'] = 10
    med = [exp[exp['order'] == 'Group {}'.format(str(i + 1))]['Gene exp [cpm]'].median() # average expression
           for i in range(bin_n)]
    alpha = [0.2 + 0.6 * i/(max(med) + 0.001) for i in med] # avoid average expression is 0
    cmap = mpl.cm.get_cmap(cmap)
    palette = [cmap(i) for i in alpha]

    PROPS = {
        'boxprops':{'edgecolor':'white'},
        'medianprops':{'color':'white'},
        'whiskerprops':{'color':'none'},
        'capprops':{'color':'none'}}
    sns.boxplot(data=exp, x='order', y='Gene exp [cpm]', palette=palette, **PROPS)
    sns.stripplot(data=exp, x='order', y='Gene exp [cpm]', palette=palette, 
                  edgecolor='white', linewidth=1, size=3)

    bins = np.array_split(adata.obs[fea].sort_values().array, 8)
    round_n = [0, 0]['.' in str(bins[0])]
    xticklabels = [f'{f"%.{round_n}f" % (i.min())}-{f"%.{round_n}f" % (i.max())}' for i in bins]
    ax.set_xticklabels(xticklabels, rotation=90)
    ax.set_xlabel(xlabel)
#     ax.set_xlabel('{}:\nsmallest → largest'.format([fea.title(), fea][fea.isupper()]))
    ax.set_title(gene)
    ax.set_yscale('log')
    
    if rho is not False:
        ax.text(0.5, ax.get_yticks()[-4], r'$\rho$={}'.format(round(rho, 2)))

    if path is not False:
        fig.savefig(os.path.join(path, f'{fea}_{gene}{filetype}'), dpi=300, bbox_inches='tight')
        
    return {'fig': fig, 'ax': ax}

# %% [code]
pt_df_p.iloc[0]['Genes'].split(';')
# TUBGCP6, 'TUBGCP3'

# %% [code]
fea = 'area um2' # 'eccentricity
genes = ['RBM8A' ,'HDGFRP3','HIGD1A', ]
cmaps = ['Blues', 'Greys', 'Reds', ]

bin_n = 8

for gene, cmap in zip(genes, cmaps):
    rho = corr.loc[gene][fea]
    plot_bins(adata_live, fea, bin_n, gene, cmap, 'Area [μm\u00b2]', '_median.pdf', save_figures, rho=rho)

# %% [code]
fea = 'eccentricity'
n = 10
genes = ['GNB2L1', 'RHOA', 'GRWD1']
colors = ['blue', 'black', 'red']

kde_fea(corr, n, fea, genes, colors, path=save_figures)

# %% [code]
fea = 'eccentricity' # '
genes = ['GNB2L1', 'RHOA', 'GRWD1']
cmaps = ['Blues', 'Greys', 'Reds']
bin_n = 8

for gene, cmap in zip(genes, cmaps):
    rho = corr.loc[gene][fea]
    plot_bins(adata_live, fea, bin_n, gene, cmap, 'Eccentricity [y/x -1]', '.pdf', save_figures, rho)

# %% [markdown]
### area va gene exp pathway analysis

# %% [code]
import gseapy as gp
from gseapy.plot import barplot

def pathway_df(gene_list):    
    pthw = gp.enrichr(gene_list=gene_list,
                         gene_sets=['GO_Biological_Process_2021'],
                         description='pathway',
                         cutoff = False).res2d

    pthw_plot = pthw[:10]
    pthw_plot['-log10(P-value)'] = -np.log10(pthw_plot['P-value'])
    
    return pthw_plot

# %% [code]
n = 300
neg_list = corr[corr['Number'] >= 10]['area'].sort_values()[:n].index.tolist()
pos_list = corr[corr['Number'] >= 10]['area'].sort_values()[-n:].index.tolist()

gene_list = neg_list + pos_list

# pathway analysis
pt_df_n = pathway_df(neg_list)
pt_df_p = pathway_df(pos_list)
pthw_plot = pd.concat([pt_df_p[:5], pt_df_n[:5]])

# %% [code]
pthw_plot.iloc[5]['Genes'].split(';')

# %% [code]
pthw_plot.iloc[8]['Genes'].split(';')

# %% [code]
from matplotlib.lines import Line2D

fig, ax = plt.subplots(figsize=[3, 4])
rcParams['pdf.fonttype'] = 42
rcParams['font.size'] = 8

ax.barh(range(10), pthw_plot['-log10(P-value)'][::-1], 
        height=0.5, color=['cornflowerblue'] * 5 + ['pink'] * 5)
ax.set_yticks(range(10))
yticklabels = []
for i in pthw_plot['Term'][::-1]:
    if len(i.split(' ')) > 4:
        yticklabels.append(' '.join(i.split(' ')[:4]) + '\n' + ' '.join(i.split(' ')[4:]))
    else:
        yticklabels.append(i)
ax.set_yticklabels(yticklabels)

ax.axhline(4.5, c='k', lw=1)
handles = [Line2D([], [], lw=8, c='pink'),
           Line2D([], [], lw=8, c='cornflowerblue')]
ax.legend(handles=handles, labels=['+', '-'], title='Area vs. Exp', loc='best', fontsize=8)

ax.set_xlabel('-log10(P-value)')
fig.savefig(save_figures + '300_genes_area_pathway2.pdf', dpi=150, bbox_inches='tight')
# Microtubules are cytoskeletal filaments central to a wide range of essential cellular 
    # functions in eukaryotic cells.
#

# %% [code]
micro_nucleation = pthw_plot.iloc[0]['Genes'].split(';')
mRNA_catalic = pthw_plot.iloc[5]['Genes'].split(';')

# %% [code]
corr.loc[micro_nucleation]

# %% [code]
corr.loc[mRNA_catalic]

# %% [code]
n = 300
neg_list_ec = corr[corr['Number'] >= 10]['eccentricity'].sort_values()[:n].index.tolist()
pos_list_ec = corr[corr['Number'] >= 10]['eccentricity'].sort_values()[-n:].index.tolist()

gene_list_ec = neg_list_ec + pos_list_ec

# pathway analysis
pt_df_n_ec = pathway_df(neg_list_ec)
pt_df_p_ec = pathway_df(pos_list_ec)
pthw_plot_ec = pd.concat([pt_df_p_ec[:5], pt_df_n_ec[:5]])

# %% [code]
corr[corr['Number'] >= 10].sort_values('eccentricity')[-50:]

# %% [code]
ec_pos = pthw_plot_ec.iloc[1]['Genes'].split(';')
ec_neg = pthw_plot_ec.iloc[6]['Genes'].split(';')

# %% [code]
# ribosomal large subunit assembly
corr.loc[ec_pos]
# RPF5

# %% [code]
# regulation of mitotic sister chromatid separation
corr.loc[ec_neg]
# UBE2C

# %% [markdown]
### area vs exon usage

# %% [code]
def kde_fea_exon(corr, n, fea, genes, colors, path=False):
    
    rcParams['pdf.fonttype'] = 42
    fig, ax = plt.subplots(figsize=[2.5,2.5])
    sns.kdeplot(data=corr, x=fea, lw=2, 
                ax=ax, c='gray')
#     ax.set_title('Exons expressed\nby >{} cells'.format(str(n)))
    ax.set_xlabel(r'$\rho$ [{} vs. Exon usage]'.format(fea.capitalize()))
    ax.set_ylabel('Density')
    ax.grid(lw=1, ls='--', zorder=-5, alpha=0.5)

    def find_nearest(array, value):
        array = np.asarray(array)
        idx = (np.abs(array - value)).argmin()
        return array[idx]

    x = ax.lines[0].get_xdata()
    y = ax.lines[0].get_ydata()
    points = list(zip(x, y))
    t_dic = dict(points)

    x_trues = [corr.loc[gene][fea] for gene in genes]
    x_points = []
    y_points = []
    for x in x_trues:
        x_point = find_nearest(np.array(list(t_dic.keys())), x)
        x_points.append(x_point)
        y_points.append(t_dic[x_point])

    sns.scatterplot(x = x_points,
                    y = y_points, c=colors, s=50)

    for gene, x, y, c in zip(genes, x_points, y_points, colors):
        ax.annotate(str(gene).replace("'", ''), xy=(x, y), xytext=(x, y+0.5), arrowprops=dict(arrowstyle="<-"), 
                    va='center', ha='center', color=c)

    if path is not False:
        fig.savefig(path + '{}_kde_exon.pdf'.format(fea), dpi=150, bbox_inches='tight')

    return {'fig': fig, 'ax': ax}

# %% [code]
save_figures2 = '/home/yike/phd/cancer_cells_img_seq/figures/correlate_features/exon/'
corr_exon = pd.read_csv(save_figures2 + 'corr_area_exon_usage_omit_na_exp10.tsv', 
                        sep='\t', index_col=['gene_name', 'exon_number'])
corr_exon['area um2'] = corr_exon['area']

# %% [code]
# filter genes expressed by at least 10 cells
idx = corr_exon[corr_exon['n_cell_gene'] >= 10].index
idx = [gene for gene in idx if (corr_exon.loc[gene[0]].shape[0] != 1)]
corr_exon_show = corr_exon.loc[list(idx)]

# %% [code]
fea = 'area'
exon_rhos = {}
gene_idx = np.unique([i[0] for i in idx])

for i in gene_idx:
    maxi = corr_exon_show.loc[i][fea].max()
    mini = corr_exon_show.loc[i][fea].min()
    exon_rhos[i] = (maxi, mini)
    
exon_rhos = pd.DataFrame(exon_rhos, index=['max', 'min']).T

exon_rhos['r'] = np.sqrt(exon_rhos['max'] ** 2 + exon_rhos['min'] ** 2)

# %% [code]
n_cell_gene = corr_exon.reset_index()[['gene_name', 'n_cell_gene']][~ corr_exon.reset_index()[['gene_name', 'n_cell_gene']].duplicated()]
exon_rhos['n_cell_gene'] = n_cell_gene.set_index('gene_name').loc[exon_rhos.index]

# %% [code]
fea = 'area'
genes = [('DAAM1', 25), ('DAAM1', 11), ('DAAM1', 1)]
colors = ['red', 'black', 'blue']

kde_fea_exon(corr_exon_show, 10, fea, genes, colors, path=save_figures2 + 'exp_10')

# %% [code]
rcParams['pdf.fonttype'] = 42
color = sns.color_palette('tab10')
fig, ax = plt.subplots(figsize=[3, 3], dpi=150)

label_genes = []
label_genes.append(exon_rhos.index[exon_rhos['max'].argmax()])
label_genes.append(exon_rhos.index[exon_rhos['min'].argmin()])
label_genes.append(exon_rhos.index[exon_rhos['r'].argmax()])

show_gene = 'DAAM1'
# non labeled scatters
sns.scatterplot(data=exon_rhos, x='min', y='max', ax=ax, 
                alpha=0.3, color=color[0], edgecolor='white', s=25)
# kde
sns.kdeplot(data=exon_rhos, x='min', y='max', ax=ax, ls='--', cmap='rocket_r', lw=1)
# gene CS
ax.scatter(exon_rhos.loc[show_gene]['min'], exon_rhos.loc[show_gene]['max'], c='red', edgecolor='white')

sns.scatterplot(data=exon_rhos.loc[label_genes], x='min', y='max', 
                ax=ax, edgecolor='orange', s=25, color='None', linewidth=2)

for gene in label_genes + [show_gene]:
    x, y = exon_rhos.loc[gene]['min'], exon_rhos.loc[gene]['max']
    ax.annotate(gene, xy=(x, y), xytext=(x-0.01, y+0.01), 
                    va='bottom', ha='left', color='k', fontsize=8)

ax.set_xlabel(r'Min $\rho$ [Area vs. Exon usage]') 
ax.set_ylabel(r'Max $\rho$ [Area vs. Exon usage]')

lim = 1
ax.set_xlim(-lim, 0)
ax.set_ylim(0, lim)

# ax.axvline(0, c='gray', ls='--', zorder=-5, lw=1)
# ax.axhline(0, c='gray', ls='--', zorder=-5, lw=1)

fig.savefig(save_figures2 + 'rho_exon_usage_max_min2.png', dpi=150, bbox_inches='tight')
fig.savefig(save_figures2 + 'rho_exon_usage_max_min2.pdf', dpi=150, bbox_inches='tight')

# %% [code]
fig, ax = plt.subplots(figsize=[3, 3])
sns.scatterplot(data = exon_rhos.loc[exon_rhos.sort_values('r', ascending=False).index[:150].tolist()], 
                x='min', y='max', ax=ax)
lim = 1
ax.set_xlim(-lim, 0.2)
ax.set_ylim(-0.2, lim)

# %% [code]
import gseapy as gp
from gseapy.plot import barplot

def pathway_df(gene_list):    
    pthw = gp.enrichr(gene_list=gene_list,
                         gene_sets=['GO_Biological_Process_2021'],
                         description='pathway',
                         cutoff = False).res2d

    pthw_plot = pthw[:10]
    pthw_plot['-log10(P-value)'] = -np.log10(pthw_plot['P-value'])
    
    return pthw_plot

# %% [code]
exon_path = pathway_df(exon_rhos.sort_values('r', ascending=False).index[:300].tolist())

# %% [code]
from matplotlib.lines import Line2D

fig, ax = plt.subplots(figsize=[3, 3.5])
rcParams['pdf.fonttype'] = 42
rcParams['font.size'] = 12

ax.barh(range(10), exon_path['-log10(P-value)'][::-1], height=0.7, color='darkorange')
ax.set_yticks(range(10))
ax.set_yticklabels(exon_path['Term'][::-1])

ax.set_xlabel('-log10(P-value)')
fig.savefig(save_figures2 + '300_genes_exon_pathway.pdf', dpi=150, bbox_inches='tight') 
