# Supplementary material for: Integration of hyperspectral imaging and transcriptomics from individual cells with SpectralSeq
Source: Genome Res. 2025 Aug;35(8):1809–20. doi: 10.1101/gr.280014.124 (PMC12315715; doi:10.1101/gr.280014.124)
Supplement: Supplement 4 [file Supplemental_code.zip › Supplemental_code/figures/figure3/Schemtic_size.ipynb]

# %% [code]
import os
import numpy as np
import scipy as sp
import pandas as pd

import matplotlib as mpl
import matplotlib.pyplot as plt

from matplotlib import rcParams
import seaborn as sns

# %% [markdown]
Image size of 40x magnificance: 0.331 um/pixel
Length of image: 339.08276 um

# %% [code]
'3-1_N6_S48'.split('_')[1]

# %% [code]
# Panel 1 of figure 2
# M5_S37 as the example

npz_fdn1 = '/home/yike/phd/cancer_cells_img_seq/figures/batch_202112/segmentation/cancer100cells/'
npz_fdn2 = '/home/yike/phd/cancer_cells_img_seq/figures/batch_202306/cropped_cell_npz/good/'
save_path = '/home/yike/phd/cancer_cells_img_seq/docs/hyperspectral_sequencing_ewa/figures/new_batch/Figure3/'

# fn = 'M5_S37.npz'

cells = ['1-1_M3_S11', '3-1_N6_S48']

rcParams['pdf.fonttype'] = 42
fig, axs = plt.subplots(1, 2)

for i, cell in enumerate(cells):
    cell = cells[i]
    npz_fdn = [npz_fdn1, npz_fdn2]['3-1' in cell]
    fn = [cell[4:], cell.split('_')[1]]['3-1' in cell]
    npz_fn = fn + '.npz'

    image = np.load(npz_fdn + npz_fn)
    file = image.files[2]
    vmax = 10000

    mask_o = image['new_segmentation'].copy()
    mask = np.zeros(list(mask_o.shape) + [4])
    mask[:, :, 2][mask_o] = 255
    mask[:, :, 3][mask_o] = 0.2

    axs[i].imshow(image[file], vmax=vmax,cmap='gray') # 
    axs[i].imshow(mask)
    axs[i].axis('off')

#     plt.savefig(save_path + sample + '_2.png', bbox_inches='tight', dpi=300)
#     plt.savefig(save_path + sample + '_2.pdf', bbox_inches='tight', dpi=300)

# %% [code]
image[file].shape

# %% [code]
cell = cells[0]
npz_fdn = [npz_fdn1, npz_fdn2]['3-1' in cell]
fn = [cell[4:], cell.split('_')[1]]['3-1' in cell]
npz_fn = fn + '.npz'

image = np.load(npz_fdn + npz_fn)

# %% [code]
image[file].shape

# %% [code]
