# Supplementary material for: Integration of hyperspectral imaging and transcriptomics from individual cells with SpectralSeq
Source: Genome Res. 2025 Aug;35(8):1809–20. doi: 10.1101/gr.280014.124 (PMC12315715; doi:10.1101/gr.280014.124)
Supplement: Supplement 4 [file Supplemental_code.zip › Supplemental_code/figures/figure4/feature_kdes_spectra.ipynb]

# %% [code]
'''
author: Yike Xie
data: Jan/2024
content: kde plots for the manuscript
'''

# %% [code]
import os
import numpy as np
import pandas as pd

import matplotlib as mpl
import matplotlib.pyplot as plt
from matplotlib import rcParams
import seaborn as sns

import scanpy as sc
import pickle

# %% [code]
def sig_dataset(feas_fn, data_fn):
    print('load features')
    with open(feas_fn, 'rb') as f:
        features = pd.read_pickle(f)
    
    print('load dataset')
    adata = sc.read_h5ad(data_fn)
    sc.pp.normalize_total(adata, target_sum=1e6)

    print('filter genes')
    sc.pp.filter_genes(adata, min_cells=10)

    print('Add features to adata')
    for col in features.columns:
        adata.obs[col] = features.loc[adata.obs_names][col]

    return adata

def plot_bins(adata, fea, bin_n, gene, cmap, filetype, path=False, rho=False, ):
    area_order = adata.obs[fea].sort_values().index
    exp = adata[area_order, gene].X
    exp = pd.DataFrame(exp[:,0], index=area_order, columns=['Gene exp [cpm]'])

    exp['order'] = '0'
    for i in range(bin_n):
        n = round(exp.shape[0] / bin_n)
        idx = [j for j in np.arange(n) + n * i if j < exp.shape[0]]
        exp.loc[area_order[idx], 'order'] = 'Group {}'.format(str(i + 1))

    fig, ax = plt.subplots(figsize=[2, 3])
    rcParams['pdf.fonttype'] = 42
    rcParams['font.size'] = 10
    med = [exp[exp['order'] == 'Group {}'.format(str(i + 1))]['Gene exp [cpm]'].median() # average expression
           for i in range(bin_n)]
    alpha = [0.2 + 0.6 * i/(max(med) + 0.001) for i in med] # avoid average expression is 0
    cmap = mpl.cm.get_cmap(cmap)
    palette = [cmap(i) for i in alpha]

    PROPS = {
        'boxprops':{'edgecolor':'white'},
        'medianprops':{'color':'white'},
        'whiskerprops':{'color':'none'},
        'capprops':{'color':'none'}}
    sns.boxplot(data=exp, x='order', y='Gene exp [cpm]', palette=palette, **PROPS)
    sns.stripplot(data=exp, x='order', y='Gene exp [cpm]', palette=palette, 
                  edgecolor='white', linewidth=1, size=3)
    ax.set_xticks([])
    ax.set_xticklabels([])
    ax.set_xlabel('{}:\nsmallest → largest'.format([fea.title(), fea][fea.isupper()]))
    ax.set_title(gene)
    ax.set_yscale('log')
    
    if rho is not False:
        ax.text(0.5, ax.get_yticks()[-4], r'$\rho$={}'.format(round(rho, 2)))

    if path is not False:
        fig.savefig(os.path.join(path, f'{fea}_{gene}{filetype}'), dpi=300, bbox_inches='tight')
        
    return {'fig': fig, 'ax': ax}


# %% [code]
def kdes(corr, fea, path=False):
    from matplotlib.lines import Line2D
    rcParams['pdf.fonttype'] = 42

    fig, ax = plt.subplots(figsize=[3,3])
    cs = sns.color_palette('tab10', 3)

    handles = []
    labels = []
    for i, c in zip([0, 10, 50], cs):
        sns.kdeplot(data=corr[corr['Number'] > i], x=fea, lw=2, 
                    ax=ax, c=c)
        handles.append(Line2D([], [], color=c, lw=2))
        labels.append('≥{} cells'.format(str(i)))

    ax.legend(handles=handles, labels=labels, loc='upper left', 
              bbox_to_anchor=[1, 1], title='Genes expressed by')
    ax.set_xlabel(r'$\rho$ [{} vs. Exp]'.format(fea.capitalize()))
    ax.set_ylabel('Density')

    if path is not False:
        fig.savefig(path + '{}_kde_0_10_50.pdf'.format(fea), dpi=150, bbox_inches='tight')
        
def kde_fea(corr, n, fea, genes, colors, xlabel, path=False):
    
    rcParams['pdf.fonttype'] = 42
    fig, ax = plt.subplots(figsize=[2.5,2.5])
    sns.kdeplot(data=corr[corr['Number'] > n], x=fea, lw=2, 
                ax=ax, c='gray')
    ax.set_title('Genes expressed by ≥{} cells'.format(str(n)))
    ax.set_xlabel(r'$\rho$ [{} vs. Exp]'.format(xlabel))
    ax.set_ylabel('Density')
    ax.grid(lw=1, ls='--', zorder=-5, alpha=0.5)

    def find_nearest(array, value):
        array = np.asarray(array)
        idx = (np.abs(array - value)).argmin()
        return array[idx]

    x = ax.lines[0].get_xdata()
    y = ax.lines[0].get_ydata()
    points = list(zip(x, y))
    t_dic = dict(points)

    x_trues = [corr.loc[gene][fea] for gene in genes]
    x_points = []
    y_points = []
    for x in x_trues:
        x_point = find_nearest(np.array(list(t_dic.keys())), x)
        x_points.append(x_point)
        y_points.append(t_dic[x_point])

    sns.scatterplot(x = x_points,
                    y = y_points, c=colors, s=50)

    for gene, x, y, c in zip(genes, x_points, y_points, colors):
        ax.annotate(gene, xy=(x, y), xytext=(x, y+0.8), arrowprops=dict(arrowstyle="<-"), 
                    va='center', ha='center', color=c)

    if path is not False:
        fig.savefig(path + '{}_kde.pdf'.format(fea), dpi=150, bbox_inches='tight')

    return {'fig': fig, 'ax': ax}

# %% [code]
feas_fn = '/home/yike/phd/cancer_cells_img_seq/figures/combine_features.pkl'
data_fn = '/home/yike/phd/cancer_cells_img_seq/data/combine_gene.h5ad'
adata = sig_dataset(feas_fn, data_fn)

save_figures = '/home/yike/phd/cancer_cells_img_seq/figures/correlate_features/gene/'

# add average optical intensity to adata
df = pd.DataFrame(index=adata.obs_names, columns=adata.obs['wavelengths'].iloc[0])
for i in df.index:
    df.loc[i] = adata.obs['spectra'].loc[i] / adata.obs['area'].loc[i]
    
for col in df.columns:
    adata.obs['{}_{}'.format(col[0], col[1])] = df.loc[adata.obs_names][col]
    
adata.obs['C4_C2'] = df[df.columns[3]] / df[df.columns[1]]

# %% [markdown]
## focus following analyses on cells with low percentage of mitochondrial reads

# %% [code]
## divide live and dead cells according to the fraction o mitochondrial reads
live_cells = adata.obs[adata.obs['pct_counts_mt'] < 25].index
dead_cells = adata.obs[adata.obs['pct_counts_mt'] > 25].index

# create dataset only having cells with low percentage of mitochondrial reads
adata_live = adata[live_cells, :]

# %% [code]
def plot_bins(adata, fea, bin_n, gene, cmap, xlabel, filetype, path=False, rho=False, ):
    area_order = adata.obs[fea].sort_values().index
    exp = adata[area_order, gene].X
    exp = pd.DataFrame(exp[:,0], index=area_order, columns=['Gene exp [cpm]'])

    exp['order'] = '0'
    for i in range(bin_n):
        n = round(exp.shape[0] / bin_n)
        idx = [j for j in np.arange(n) + n * i if j < exp.shape[0]]
        exp.loc[area_order[idx], 'order'] = 'Group {}'.format(str(i + 1))

    fig, ax = plt.subplots(figsize=[2, 2.5])
    rcParams['pdf.fonttype'] = 42
    rcParams['font.size'] = 10
    med = [exp[exp['order'] == 'Group {}'.format(str(i + 1))]['Gene exp [cpm]'].median() # average expression
           for i in range(bin_n)]
    alpha = [0.2 + 0.6 * i/(max(med) + 0.001) for i in med] # avoid average expression is 0
    cmap = mpl.cm.get_cmap(cmap)
    palette = [cmap(i) for i in alpha]

    PROPS = {
        'boxprops':{'edgecolor':'white'},
        'medianprops':{'color':'white'},
        'whiskerprops':{'color':'none'},
        'capprops':{'color':'none'}}
    sns.boxplot(data=exp, x='order', y='Gene exp [cpm]', palette=palette, **PROPS)
    sns.stripplot(data=exp, x='order', y='Gene exp [cpm]', palette=palette, 
                  edgecolor='white', linewidth=1, size=3)

    bins = np.array_split(adata.obs[fea].sort_values().array, 8)
    round_n = [0, 2]['.' in str(bins[0])]
#     round_n = 0
    xticklabels = [f'{f"%.{round_n}f" % (i.min())}-{f"%.{round_n}f" % (i.max())}' for i in bins]
    ax.set_xticklabels(xticklabels, rotation=90)
    ax.set_xlabel(xlabel)
#     ax.set_xlabel('{}:\nsmallest → largest'.format([fea.title(), fea][fea.isupper()]))
    ax.set_title(gene)
    ax.set_yscale('log')
    
    if rho is not False:
        ax.text(0.5, ax.get_yticks()[-4], r'$\rho$={}'.format(round(rho, 2)))

    if path is not False:
        fig.savefig(os.path.join(path, f'{fea}_{gene}{filetype}'), dpi=300, bbox_inches='tight')
        
    return {'fig': fig, 'ax': ax}

# %% [code]
save_figures = '/home/yike/phd/cancer_cells_img_seq/figures/correlate_features/gene/'
save_figures_C = '/home/yike/phd/cancer_cells_img_seq/figures/correlate_features/gene/C4/'
corr = pd.read_csv(save_figures + 'spectra_gene_correlation_live_cells.tsv', sep='\t', index_col=0).fillna(0)

# %% [code]
import gseapy as gp
from gseapy.plot import barplot

def pathway_df(gene_list):    
    pthw = gp.enrichr(gene_list=gene_list,
                         gene_sets=['GO_Biological_Process_2021'],
                         description='pathway',
                         cutoff = False).res2d

    pthw_plot = pthw[:10]
    pthw_plot['-log10(P-value)'] = -np.log10(pthw_plot['P-value'])
    
    return pthw_plot

# %% [code]
n = 300
neg_list = corr[corr['Number'] >= 10]['343_451'].sort_values()[:n].index.tolist()
pos_list = corr[corr['Number'] >= 10]['343_451'].sort_values()[-n:].index.tolist()

gene_list = neg_list + pos_list

# pathway analysis
pt_df_n = pathway_df(neg_list)
pt_df_p = pathway_df(pos_list)
pthw_plot = pd.concat([pt_df_p[:5], pt_df_n[:5]])

pt_df_n.to_csv(save_figures + 'pathways_negative_correlate_C4.tsv', sep='\t')
pt_df_p.to_csv(save_figures + 'pathways_positive_correlate_C4.tsv', sep='\t')

# %% [code]
from matplotlib.lines import Line2D

fig, ax = plt.subplots(figsize=[3, 4])
rcParams['pdf.fonttype'] = 42
rcParams['font.size'] = 8

ax.barh(range(10), pthw_plot['-log10(P-value)'][::-1], 
        height=0.5, color=['cornflowerblue'] * 5 + ['pink'] * 5)
ax.set_yticks(range(10))
yticklabels = []
for i in pthw_plot['Term'][::-1]:
    if len(i.split(' ')) > 4:
        yticklabels.append(' '.join(i.split(' ')[:4]) + '\n' + ' '.join(i.split(' ')[4:]))
    else:
        yticklabels.append(i)
ax.set_yticklabels(yticklabels)

ax.axhline(4.5, c='k', lw=1)
handles = [Line2D([], [], lw=8, c='pink'),
           Line2D([], [], lw=8, c='cornflowerblue')]
ax.legend(handles=handles, labels=['+', '-'], title='Area vs. Exp', loc='best', fontsize=8)

ax.set_xlabel('-log10(P-value)')
fig.savefig(save_figures + '300_genes_C4_pathway.pdf', dpi=150, bbox_inches='tight')
# Microtubules are cytoskeletal filaments central to a wide range of essential cellular 
    # functions in eukaryotic cells.
#

# %% [code]
OXPHOS_fn = '/home/yike/phd/cancer_cells_img_seq/figures/correlate_features/gene/OxidativePhosphorylationGenes.xlsx'

OXPHOS_genes = pd.read_excel(OXPHOS_fn)['OXPHOS_genes'].tolist()
OXPHOS_genes = list(set(OXPHOS_genes) & set(corr.index))

## neg: 28 ## pos: 76
OXPHOS_show = corr.loc[OXPHOS_genes][['343_451']].sort_values('343_451')

# source: https://maayanlab.cloud/Enrichr/enrich 
# harmonizome_oxidative+phosphorylation_KEGG+Pathways (126 genes)

# %% [code]
fea = '343_451'
genes = ['LDHA', 'ATP5I', 'IDH1', 'ME2']
colors = ['blue', 'black', 'red', 'red']
n = 10

kde_fea(corr, n, fea, genes, colors, 'C4', path=save_figures_C)

# %% [code]
fea = '343_451' # '
# genes = ['LDHA', 'ATP5I', 'IDH1', 'ME2'] #  
# cmaps = ['Blues','Greys', 'Reds', 'Reds'] # 
genes = ['NME1', 'IDH2', 'MDH2'] #  
cmaps = ['Blues','Blues','Blues',] # 
bin_n = 8

for gene, cmap in zip(genes, cmaps):
    rho = corr.loc[gene][fea]
    plot_bins(adata_live, fea, bin_n, gene, cmap, 'Ave intensity of C4', '.pdf', path=save_figures_C, rho=rho)

# %% [markdown]
## C4 / C2

# %% [code]
save_figures = '/home/yike/phd/cancer_cells_img_seq/figures/correlate_features/gene/C4_C2/'
corr_ratio = pd.read_csv(save_figures + 'correlation_ratio_4_2_live_cells.tsv', sep='\t', index_col=0).fillna(0)

# %% [code]
fea = 'C4_C2'
genes = ['LDHA', 'ATP5I', 'IDH1', 'ME2']
colors = ['red', 'black', 'blue', 'black']
n = 10

kde_fea(corr_ratio, n, fea, genes, colors, 'C4/C2', path=save_figures)

# %% [code]
fea = 'C4_C2'
genes = ['INSR', 'ALDOA', 'ENO1',]
cmaps = ['Blues','Greys', 'Reds', ] # 
bin_n = 8

for gene, cmap in zip(genes, cmaps):
    rho = corr_ratio.loc[gene][fea]
    plot_bins(adata_live, fea, bin_n, gene, cmap, 'Ratio of C4 to C2', '.pdf', path=save_figures, rho=rho)

# %% [code]
import gseapy as gp
from gseapy.plot import barplot

def pathway_df(gene_list):    
    pthw = gp.enrichr(gene_list=gene_list,
                         gene_sets=['GO_Biological_Process_2021'],
                         description='pathway',
                         cutoff = False).res2d

    pthw_plot = pthw[:10]
    pthw_plot['-log10(P-value)'] = -np.log10(pthw_plot['P-value'])
    
    return pthw_plot

# %% [code]
n = 300
neg_list = corr_ratio[corr_ratio['Number'] >= 10]['C4_C2'].sort_values()[:n].index.tolist()
pos_list = corr_ratio[corr_ratio['Number'] >= 10]['C4_C2'].sort_values()[-n:].index.tolist()

gene_list = neg_list + pos_list

# pathway analysis
pt_df_n = pathway_df(neg_list)
pt_df_p = pathway_df(pos_list)
pthw_plot = pd.concat([pt_df_p[:5], pt_df_n[:5]])

# pt_df_n.to_csv(save_figures + 'pathways_negative_corr_ratioelate_C4_C2.tsv', sep='\t')
# pt_df_p.to_csv(save_figures + 'pathways_positive_corr_ratioelate_C4_C2.tsv', sep='\t')

### plotting
from matplotlib.lines import Line2D
fig, ax = plt.subplots(figsize=[3, 4])
rcParams['pdf.fonttype'] = 42
rcParams['font.size'] = 8

ax.barh(range(10), pthw_plot['-log10(P-value)'][::-1], 
        height=0.5, color=['cornflowerblue'] * 5 + ['pink'] * 5)
ax.set_yticks(range(10))
yticklabels = []
for i in pthw_plot['Term'][::-1]:
    if len(i.split(' ')) > 4:
        yticklabels.append(' '.join(i.split(' ')[:4]) + '\n' + ' '.join(i.split(' ')[4:]))
    else:
        yticklabels.append(i)
ax.set_yticklabels(yticklabels)

ax.axhline(4.5, c='k', lw=1)
handles = [Line2D([], [], lw=8, c='pink'),
           Line2D([], [], lw=8, c='cornflowerblue')]
ax.legend(handles=handles, labels=['+', '-'], title='Area vs. Exp', loc='best', fontsize=8)

ax.set_xlabel('-log10(P-value)')
# fig.savefig(save_figures + '300_genes_C4_C2_pathway.pdf', dpi=150, bbox_inches='tight')

# %% [code]
pthws = {}
for gene_list, typei in zip([neg_list, pos_list], ['neg', 'pos']):    
    pthw = gp.enrichr(gene_list=gene_list,
                         gene_sets=['GO_Biological_Process_2021'],
                         description='pathway',
                         cutoff = False).res2d
    pthw.to_csv(save_figures + 'C4_C2/' + f'{typei}_pathway_C4_C2.tsv', sep='\t')
    pthws[typei] = pthw

# %% [markdown]
- for positive pathways
19: gluconeogenesis (GO:0006094)
22: hexose biosynthetic process (GO:0019319)
29: positive regulation of ATP biosynthetic process (GO:2001171)
37: positive regulation of ATP metabolic process (GO:1903580)
41: glucose metabolic process (GO:0006006)
56: regulation of ATP biosynthetic process (GO:2001169)

- for negative pathways
28: regulation of glycolytic process (GO:0006110)
42: regulation of glycogen biosynthetic process (GO:0005979)
56: lipid phosphorylation (GO:0046834)
79: positive regulation of glycogen biosynthetic process (GO:0045725)
81: phosphorylation (GO:0016310)

# %% [code]
pthw_plot_mtb = pd.concat([pthws['pos'].iloc[[19, 22, 29, 37, 41]], pthws['neg'].iloc[[28, 42, 56, 79, 81]]])
pthw_plot_mtb['-log10(P-value)'] = -np.log10(pthw_plot_mtb['P-value'])

from matplotlib.lines import Line2D
fig, ax = plt.subplots(figsize=[3, 4])
rcParams['pdf.fonttype'] = 42
rcParams['font.size'] = 8

ax.barh(range(10), pthw_plot_mtb['-log10(P-value)'][::-1], 
        height=0.5, color=['cornflowerblue'] * 5 + ['pink'] * 5)
ax.set_yticks(range(10))
yticklabels = []
for i in pthw_plot_mtb['Term'][::-1]:
    if len(i.split(' ')) > 4:
        yticklabels.append(' '.join(i.split(' ')[:4]) + '\n' + ' '.join(i.split(' ')[4:]))
    else:
        yticklabels.append(i)
ax.set_yticklabels(yticklabels)

ax.axhline(4.5, c='k', lw=1)
handles = [Line2D([], [], lw=8, c='pink'),
           Line2D([], [], lw=8, c='cornflowerblue')]
ax.legend(handles=handles, labels=['+', '-'], title='Area vs. Exp', 
          loc='best', fontsize=8)

ax.set_xlabel('-log10(P-value)')
fig.savefig(save_figures + 'C4_C2/' + 'metabolic_pathways.pdf', dpi=300, bbox_inches='tight')

# %% [markdown]
Hydrolase Regulates NAD+ Metabolites and Modulates Cellular Redox

doi: 10.1074/jbc.M809790200

doi: 10.1128/MCB.00032-12

# %% [markdown]
In some cases the affinity of an ambiguous targeting signal to the different compartments can be changed by modification or binding of other proteins. An example for modification of an ambiguous targeting sequence can be found in the mammalian NADH–cytochrome b(5) reductase (b5R). This protein is localized both to the mitochondrial outer membrane and to the ER membrane. On the ER membrane it participates in different aspects of lipid metabolism via its function as an electron acceptor. On the mitochondrial outer membrane it mediates the regeneration of ascorbate from ascorbate free radical and is involved in transfer of electrons from cytosolic NADH to cytochrome c in the intermembrane space. This protein is translated from a single mRNA to create a single translation product, harboring an N-terminal targeting signal, required for both ER and mitochondrial targeting. This signal contains a moderately hydrophobic stretch of 14 amino acids that is preceded by a myristoylation consensus sequence, which is modified in about half of the molecules. In the absence of myristoylation, the nascent chain is bound to the SRP and is targeted to the ER. Myristoylation of the N-terminus lowers the affinity of the signal for SRP; the nascent chain remains on free polysomes and is imported post-translationally into the mitochondria [30].

https://www.sciencedirect.com/science/article/pii/S0005273610002385

! lipid metabolism

 https://doi.org/10.1016/0014-5793(93)81416-W

# %% [code]
# glycolysis (KEGG 2021 Human)
# pentose phosphate pathway (KEGG 2021 Human)
# tricarboxylic acid (TCA) (Tricarboxylic acid (TCA) cycle and respiratory electron transport from BioPlanet_2019)
# oxidative phosphorylation (KEGG 2021 Human)

# %% [code]
path_df = pd.read_excel('/home/yike/phd/cancer_cells_img_seq/figures/correlate_features/gene/MetabolicPathways.xlsx',)

# %% [code]
path_genes_show = {}
for path in path_df.columns:
    gs = list(set(path_df[path].dropna()) & set(corr_ratio.index))
    gs = corr_ratio.loc[gs][corr_ratio.loc[gs]['Number'] >=10].index
    gs_show = corr_ratio.loc[gs][['C4_C2']].sort_values('C4_C2') 
    path_genes_show[path] = gs_show
    
    print(f'Pathway {path} has {str(len(gs))} genes')
    p_n = (gs_show['C4_C2'] > 0).sum()
    print(f'{str(p_n)} positive correlated with C4_C2 and gene exp')
    print(f'{str(len(gs) - p_n)} negative correlated with C4_C2 and gene exp')
    print('____________________________________________')

# %% [code]
rcParams['pdf.fonttype'] = 42
rcParams['font.size'] = 8

for path in path_df.columns:
    gs_number = path_genes_show[path].shape[0]
    fig, ax = plt.subplots(figsize=[gs_number/20, 1])
    sns.heatmap(path_genes_show[path].T, center=0, cmap='vlag', vmin = -0.4, vmax=0.4, 
                cbar_kws={'label': r'$\rho$ [{} vs. Exp]'.format('C4/C2')})
    
    pos_gene = path_genes_show[path].T.columns[path_genes_show[path].T.loc['C4_C2'] > 0][0]
    pos_genei = path_genes_show[path].T.columns.tolist().index(pos_gene)
    ax.axvline((2* pos_genei -1) / 2, c='k', ls='--', lw=0.5)
    
    ax.set_xlabel(None)
    ax.set_xticks([])
    ax.set_xticklabels([])
    ax.set_yticks([])
    ax.set_yticklabels([])
    ax.set_title(path)

    plt.savefig(save_figures + f'{path}_C4_C2.pdf', 
                bbox_inches='tight', dpi=300)
    plt.savefig(save_figures + f'{path}_C4_C2.pdf',
                bbox_inches='tight', dpi=300)

# %% [markdown]
### with NADH/NAD+ ratio

# %% [markdown]
Our studies suggest that the fluorescence lifetime of both the free and the protein-bound components of NADH and the ratio of free to protein-bound NADH is related to changes in the NADH/NAD+ ratio.

Biochemical estimation of NADH concentration is a useful method for monitoring cellular metabolism, because the NADH/NAD+ reduction-oxidation pair is crucial for electron transfer in the mitochondrial electron chain. 

https://doi.org/10.1158/0008-5472.CAN-04-3922

# %% [markdown]
A shift toward the higher free NADH is indicative of a more glycolytic metabolism and a reverse shift is indicative of more oxidative phosphorylation.
 
Free and protein bound NADH have been used often to noninvasively predict or determine the changes in cellular metabolism

the ratio of NAD+/NADH can be correlated to free and bound NADH and these two NADH species have very different lifetimes

https://doi.org/10.1002/jbio.201900156


# %% [markdown]
# metabolism genes

# %% [code]
meta_genes = pd.read_excel('/home/yike/phd/cancer_cells_img_seq/docs/hyperspectral_sequencing_ewa/tables/Metabolism Gene List.xlsx',
                          sheet_name='Sheet2', index_col=0)
meta_genes_in = meta_genes.loc[[gene for gene in meta_genes.index if gene in corr.index]]
meta_genes_in['ρ [Channel 4 vs Gene exp]'] = corr.loc[meta_genes_in.index]['343_451']
meta_genes_in['ρ [C4/C2 vs Gene exp]'] = corr_ratio.loc[meta_genes_in.index]['C4_C2']
meta_genes_in.to_csv('/home/yike/phd/cancer_cells_img_seq/docs/hyperspectral_sequencing_ewa/tables/Metabolism Gene Correlation Coefficient.tsv',
                    sep='\t')

# %% [code]
meta_genes_in = pd.read_csv('/home/yike/phd/cancer_cells_img_seq/docs/hyperspectral_sequencing_ewa/tables/' + 
                            'Attachment1 Metabolism Gene Correlation Coefficient.tsv', index_col=0, sep='\t')
meta_genes_in = meta_genes_in[~ meta_genes_in.duplicated()]

meta_genes_dic = {}
for pathway in meta_genes_in['Pathways'].unique():
    meta_genes_dic[pathway] = meta_genes_in[meta_genes_in['Pathways'] == pathway]
    meta_genes_dic[pathway] = meta_genes_dic[pathway][~ meta_genes_dic[pathway].duplicated()]
    
meta_genes_dic['All genes'] = meta_genes_in
meta_genes_dic['All metabolic genes'] = meta_genes_in

# %% [code]
pct_df = pd.DataFrame(index=meta_genes_dic.keys(), 
                      columns=['pct of pos ρ [Channel 4 vs Gene exp]',
                               'pct of pos ρ [C4/C2 vs Gene exp]'])

feas = ['ρ [Channel 4 vs Gene exp]', 'ρ [C4/C2 vs Gene exp]']

for key in meta_genes_dic.keys():
    for fea in feas:
        pct_df.loc[key, 'pct of pos ' + fea] = round((meta_genes_dic[key][fea] > 0).sum() * 100 / meta_genes_dic[key].shape[0], 2)

for i in [0, 1]:
    pct_df[pct_df.columns[i]] = pd.to_numeric(pct_df[pct_df.columns[i]])   
    
pct_df = pct_df.loc[
    [
        'Glucose and Glycolysis',
        'Glutamine/glutamate',
        'TCA Cycle', 
        'Urea cycle and GABA',
        'Other and transport',
        'Redox', 
        'Purine',
        'Pyrimidine', 
        'Other nucleotide',   
    ]
]

fig, a = plt.subplots(figsize=[4, 4])
ax = sns.heatmap(pct_df, fmt='.2f', annot = True,
                 cbar_kws={
                     'label': 'Pct of positive ρ\n[vs Gene exp]', 'shrink': 0.5})
ax.set_xticklabels(['Channel 4', 'Channel 4/Channel 2'], rotation=0)

fig.savefig('/home/yike/phd/cancer_cells_img_seq/docs/hyperspectral_sequencing_ewa/tables/' + 'pct_pos_heatmap.png', 
            bbox_inches='tight', dpi=300)

# %% [code]
# plot all metabolism genes [channel 4 vs gene exp]
all_meta_genes = meta_genes_in.index.unique().tolist()
all_meta_C4 = meta_genes_in[['ρ [Channel 4 vs Gene exp]']][~ meta_genes_in[['ρ [Channel 4 vs Gene exp]']].duplicated()]
heatmap_all_meta = all_meta_C4.loc[all_meta_genes].sort_values('ρ [Channel 4 vs Gene exp]')

rcParams['pdf.fonttype'] = 42
rcParams['font.size'] = 8

fig, ax = plt.subplots(figsize=[5, 1])
sns.heatmap(heatmap_all_meta.T, center=0, cmap='vlag', vmin = -0.35, vmax=0.35, 
            cbar_kws={'label': r'$\rho$ [{} vs. Exp]'.format('C4')})

ax.set_xlabel(None)
ax.set_xticks([])
ax.set_xticklabels([])
ax.set_yticks([])
ax.set_yticklabels([])
ax.set_title('Metabolism genes')

neg_gene_n = (heatmap_all_meta['ρ [Channel 4 vs Gene exp]'] < 0).sum()
ax.axvline((2 * neg_gene_n -1) / 2, c='k', ls='--', lw=0.5)

plt.savefig(save_figures_C + 'All_metabolism_genes_C4.pdf', bbox_inches='tight', dpi=300)
plt.savefig(save_figures_C + 'All_metabolism_genes_C4.png', bbox_inches='tight', dpi=300)

# %% [code]
# show the correlation coefficients in each pathway by heatmap
rcParams['pdf.fonttype'] = 42
rcParams['font.size'] = 8
import matplotlib.gridspec as gridspec

pathways = meta_genes_in['Pathways'].unique()
sorted_items = sorted({path: meta_genes_dic[path].shape[0] for path in pathways}.items(), key=lambda x:x[1])
pathways = [i[0] for i in sorted_items]

fig = plt.figure(figsize=(5, 8.5))
max_path_n = max([meta_genes_dic[path].shape[0] for path in pathways])
grid = plt.GridSpec(len(pathways), max_path_n)

axs = []
for i, path in enumerate(pathways):
     axs.append(plt.subplot(grid[i: i + 1, 0: meta_genes_dic[path].shape[0]]))
        
plt.subplots_adjust(hspace=0.4)

for i, path in enumerate(pathways):
    meta_genes_df = meta_genes_in[meta_genes_in['Pathways'] == path]
    meta_genes_df = meta_genes_df[~ meta_genes_df.duplicated()][['ρ [Channel 4 vs Gene exp]']].sort_values('ρ [Channel 4 vs Gene exp]')
   
    gs_number = meta_genes_df.shape[0]
    sns.heatmap(meta_genes_df.T, center=0, cmap='vlag', vmin = -0.35, vmax=0.35, 
                cbar=False, ax=axs[i])
    
    neg_gene_n = (meta_genes_df['ρ [Channel 4 vs Gene exp]'] < 0).sum()
    axs[i].axvline((2 * neg_gene_n -1) / 2, c='k', ls='--', lw=0.5)
    
    axs[i].set_xlabel(None)
    axs[i].set_xticks([])
    axs[i].set_xticklabels([])
    axs[i].set_yticks([])
    axs[i].set_yticklabels([])
    axs[i].set_title(path, loc='left')
    
norm = mpl.colors.Normalize(vmin=-0.35, vmax=0.35) 
cmap = plt.cm.get_cmap('vlag')
position = fig.add_axes([0.95, 0.13, 0.03, 0.2])
cbar = plt.colorbar(plt.cm.ScalarMappable(norm=norm, cmap=cmap), 
                    cax=position, ax=axs[0], label=r'$\rho$ [{} vs. Exp]'.format('C4'))

plt.savefig(save_figures_C + 'path_genes_C4.pdf', 
            bbox_inches='tight', dpi=300)
plt.savefig(save_figures_C + 'path_genes_C4.png',
            bbox_inches='tight', dpi=300)

# %% [code]
# show the correlation coefficients in each pathway by kdeplot
# dash line is peak line

rcParams['pdf.fonttype'] = 42
rcParams['font.size'] = 8

from scipy.stats.kde import gaussian_kde

fig, axs = plt.subplots(2, 5, figsize=(10, 2), sharex=True, sharey=True)
plt.subplots_adjust(hspace=0.5, wspace=0.1)
axs = axs.ravel()

cmap = mpl.cm.get_cmap('Reds')
pathways = meta_genes_in['Pathways'].unique().tolist()

kde_xs = {}
colors = {}
for path in ['All metabolic genes'] + pathways:
    nparam_density = gaussian_kde(meta_genes_dic[path]['ρ [Channel 4 vs Gene exp]'])
    x = np.linspace(-0.35, 0.35, 200)
    nparam_density = nparam_density(x)
    kde_xs[path] = x[nparam_density.argmax()]
    colors[path] = cmap(0.2 + 0.8 * kde_xs[path]/0.2)
    
kde_pathways = ['All metabolic genes'] + [i[0] for i in sorted(kde_xs.items(), key=lambda x:x[1]) if i[0] != 'All metabolic genes']    

for i, path in enumerate(kde_pathways):
    sns.kdeplot(data=corr[['343_451']], x='343_451', lw=2, ax=axs[i], ls='--', c='grey')
    
    meta_genes_df = meta_genes_dic[path][['ρ [Channel 4 vs Gene exp]']]
    sns.kdeplot(data=meta_genes_df, x='ρ [Channel 4 vs Gene exp]', lw=2, ax=axs[i], c=colors[path])
#     for j in [-0.5, 0, 0.5]:
#         axs[i].axvline(j, lw=1, ls='--', zorder=-5, alpha=0.5, color='lightgrey')
    axs[i].set_title(path)
#     axs[i].axvline(kde_xs[path], c=colors[path], ls='--', lw=1.5)

for i in [0, 5]:
    axs[i].set_ylabel('Density')

for i in range(10)[::1]:
    axs[i].set_xlabel('ρ [C4 vs. Exp]')
    
plt.savefig(save_figures_C + 'path_genes_C4_kde.pdf', 
            bbox_inches='tight', dpi=300)
plt.savefig(save_figures_C + 'path_genes_C4_kde.png',
            bbox_inches='tight', dpi=300)

# %% [code]
from scipy.stats import ks_2samp
ks_paths = {}
for path in pathways:
    res = ks_2samp(meta_genes_dic[path]['ρ [Channel 4 vs Gene exp]'], corr['343_451'], 
                   alternative='two-sided', method='asymp')
    ks_paths[path] = [res.statistic, res.pvalue]

# %% [code]
# energy metabolism:   'Glucose and Glycolysis',  'TCA Cycle',  'Redox', 'Glutamine/glutamate'
# Nucleotide metabolism:   'Purine', 'Pyrimidine',  'Other nucleotide',
# Nitrogen Metabolism and Neurotransmitter Synthesis: 'Urea cycle and GABA'
# General and Transport: 'Other and transport',

# %% [code]
# show the correlation coefficients in each pathway by kdeplot
# dash line is average

rcParams['pdf.fonttype'] = 42
rcParams['font.size'] = 8

from scipy.stats.kde import gaussian_kde

fig, axs = plt.subplots(2, 5, figsize=(10, 2), sharex=True, sharey=True)
plt.subplots_adjust(hspace=0.5, wspace=0.1)
axs = axs.ravel()

cmap = mpl.cm.get_cmap('Reds')
pathways = meta_genes_in['Pathways'].unique().tolist()

kde_xs = {}
colors = {}
for path in ['All metabolic genes'] + pathways:
    kde_xs[path] = meta_genes_dic[path]['ρ [Channel 4 vs Gene exp]'].mean()
    colors[path] = cmap(0.2 + 0.8 * kde_xs[path]/0.2)
    
kde_pathways = ['All metabolic genes'] + [i[0] for i in sorted(kde_xs.items(), key=lambda x:x[1]) if i[0] != 'All metabolic genes']    

for i, path in enumerate(kde_pathways):
    sns.kdeplot(data=corr[['343_451']], x='343_451', lw=2, ax=axs[i], c='grey')
    
    meta_genes_df = meta_genes_dic[path][['ρ [Channel 4 vs Gene exp]']]
    sns.kdeplot(data=meta_genes_df, x='ρ [Channel 4 vs Gene exp]', lw=2, ax=axs[i], c=colors[path])
#     axs[i].grid(lw=1, ls='--', zorder=-5, alpha=0.5)
    axs[i].set_title(path)
    axs[i].axvline(kde_xs[path], c=colors[path], ls='--', lw=1.5)

for i in [0, 5]:
    axs[i].set_ylabel('Density')

for i in range(10)[::1]:
    axs[i].set_xlabel('ρ [C4 vs. Exp]')
    
plt.savefig(save_figures_C + 'path_genes_C4_kde3.pdf', 
            bbox_inches='tight', dpi=300)
plt.savefig(save_figures_C + 'path_genes_C4_kde3.png',
            bbox_inches='tight', dpi=300)

# %% [code]
# filter some genes for Jeff
from collections import defaultdict
filtered_genes = defaultdict(list)
feas = ['ρ [Channel 4 vs Gene exp]', 'ρ [C4/C2 vs Gene exp]']

for fea in feas:
    filtered_genes[fea] += meta_genes_in.sort_values(fea).head(3).index.tolist()
    filtered_genes[fea] += meta_genes_in.sort_values(fea).tail(3).index.tolist()
    
meta_genes_in_f0 = meta_genes_in[['Pathways', feas[0]]].loc[filtered_genes[feas[0]]]
meta_genes_in_f1 = meta_genes_in[['Pathways', feas[1]]].loc[filtered_genes[feas[1]]]
meta_genes_in_f = pd.concat([meta_genes_in_f0, meta_genes_in_f1])
meta_genes_in_f.to_csv('/home/yike/phd/cancer_cells_img_seq/docs/hyperspectral_sequencing_ewa/tables/' +
                      'filtered_metabolism_genes.tsv', sep='\t')
meta_genes_in_f

# %% [code]
meta_genes_in[['Pathways','ρ [Channel 4 vs Gene exp]']][abs(meta_genes_in['ρ [Channel 4 vs Gene exp]']) > 0.2].sort_values(['Pathways', 'ρ [Channel 4 vs Gene exp]'])

# %% [code]
meta_genes_in[['Pathways','ρ [C4/C2 vs Gene exp]']][abs(meta_genes_in['ρ [C4/C2 vs Gene exp]']) > 0.2].sort_values(['Pathways', 'ρ [C4/C2 vs Gene exp]'])

# %% [code]
# -0.31-0.35 # 69 genes have rho between -0.1 and 0.1
  # only 33 have negative rhos
  # means that MCF-7 cells with brighter channel 4 have more active metabolism
# -0.25 - 0.25 # 134 genes have rho between -0.1 and 0.1
  # 121 have negative rhos
(meta_genes_in['ρ [C4/C2 vs Gene exp]'] < 0).sum()

# %% [code]
meta_genes_dic['Purine'].sort_values('ρ [Channel 4 vs Gene exp]')

## only ATIC is strongly negative correlated with channel 4.

# ATIC encodes a bifunctional protein that catalyzes the last two steps of the de novo purine biosynthetic pathway
# negative to channel 4, and positive to C4/C2 (0.20)

# PPAT (Phosphoribosyl Pyrophosphate Amidotransferase) catalyzes the first step of de novo purine nucleotide biosythetic pathway
# PFAS and GART are both Phosphoribosylformylglycinamidine Synthase, required for de novo purine biosynthesis
# positive to channel 4, and PFAS is negative to C4/C2 (-0.15)

# PHGDH and PSPH, early and third and last setp in L-serine formation
# positive to channel 4

# IMPDH1 and IMPDH2 positive related with channel 4
  # an enzyme that catalyzes the synthesis of xanthine monophosphate (XMP) from inosine-5'-monophosphate (IMP),
  # which is the rate-limiting step in the de novo synthesis of guanine nucleotides.

# %% [code]
meta_genes_dic['Pyrimidine'].sort_values('ρ [Channel 4 vs Gene exp]')

# all non negative with channel 4

# CTPS2: UTP to CTP & glutamine to glutamate
# TYMS: deoxyuridylate (dUMP) to deoxythymidylate (dTMP)

# %% [code]
meta_genes_dic['Glutamine/glutamate'].sort_values('ρ [Channel 4 vs Gene exp]')

# CTPS2: UTP to CTP & glutamine to glutamate

# %% [code]
meta_genes_dic['Glucose and Glycolysis'].sort_values('ρ [Channel 4 vs Gene exp]')

# %% [code]
a = 'TCA Cycle'
meta_genes_dic[a].sort_values('ρ [Channel 4 vs Gene exp]')

# %% [code]
a = 'Urea cycle and GABA'
meta_genes_dic[a].sort_values('ρ [Channel 4 vs Gene exp]')

# ALDH5A1 and ALDH18A1 
  # both are mitochondrial NAD(+)-dependent enzyme
  # ALDH5A1:Catalyzes one step in the degradation of GABA
  # ALDH18A1: converts glutamate to glutamate 5-semialdehyde, an intermediate in the biosynthesis of proline, ornithine and arginine

# https://www.researchgate.net/figure/The-role-of-ALDH-isozymes-in-glutamate-and-GABA-pathways_fig6_5241912

# %% [code]
a = 'Redox'
meta_genes_dic[a].sort_values('ρ [Channel 4 vs Gene exp]')

# GCLC negative with C4/C2 -0.21 
  # Catalyzes the ATP-dependent ligation of L-glutamate and L-cysteine and participates in the first and rate-limiting step in glutathione biosynthesis
# DNMT3A, DNMT3B negative with C4/C2 -0.23, -0.17
  #  for DNA methylation
# SLC7A11 and MAT2A negative with C4/C2 -0.16, -0.17
  # SLC7A11: exchange of extracellular anionic L-cystine and intracellular L-glutamate across the cellular plasma membrane
  # MAT2A: Catalyzes the formation of S-adenosylmethionine from methionine and ATP

# %% [code]
a = 'Other nucleotide'
meta_genes_dic[a].sort_values('ρ [Channel 4 vs Gene exp]')

# %% [code]
a = 'Other and transport'
meta_genes_dic[a].sort_values('ρ [Channel 4 vs Gene exp]')

# %% [code]
