# Supplementary material for: Integration of hyperspectral imaging and transcriptomics from individual cells with SpectralSeq
Source: Genome Res. 2025 Aug;35(8):1809–20. doi: 10.1101/gr.280014.124 (PMC12315715; doi:10.1101/gr.280014.124)
Supplement: Supplement 4 [file Supplemental_code.zip › Supplemental_code/figures/figure4/feature_ML(PCA)_live.ipynb]

# %% [code]
'''
Aim: prepare panels of figure 4 in the manuscript
Date: Oct/2023
Author: Yike Xie
'''

# %% [markdown]
optical features vs gene expression has been done in figure 2 [spectra_norm vs gene exp]

# %% [code]
import os
import numpy as np
import pandas as pd

import matplotlib as mpl
import matplotlib.pyplot as plt
from matplotlib import rcParams
import seaborn as sns

import scanpy as sc
import pickle

# %% [code]
def sig_dataset(feas_fn, data_fn):
    print('load features')
    with open(feas_fn, 'rb') as f:
        features = pd.read_pickle(f)
    
    print('load dataset')
    adata = sc.read_h5ad(data_fn)
    sc.pp.normalize_total(adata, target_sum=1e6)

    print('filter genes')
    sc.pp.filter_genes(adata, min_cells=10)

    print('Add features to adata')
    for col in features.columns:
        adata.obs[col] = features.loc[adata.obs_names][col]

    return adata

# %% [code]
# load dataset
feas_fn = '/home/yike/phd/cancer_cells_img_seq/figures/combine_features.pkl'
data_fn = '/home/yike/phd/cancer_cells_img_seq/data/combine_gene.h5ad'
adata = sig_dataset(feas_fn, data_fn)

# add average optical intensity to adata
df = pd.DataFrame(index=adata.obs_names, columns=adata.obs['wavelengths'].iloc[0])
for i in df.index:
    df.loc[i] = adata.obs['spectra'].loc[i] / adata.obs['area'].loc[i]
    
for col in df.columns:
    adata.obs['{}_{}'.format(col[0], col[1])] = df.loc[adata.obs_names][col]

save_figures = '/home/yike/phd/cancer_cells_img_seq/figures/correlate_features/PCA_live/'

# %% [code]
## divide live and dead cells according to the fraction o mitochondrial reads
live_cells = adata.obs[adata.obs['pct_counts_mt'] < 25].index
dead_cells = adata.obs[adata.obs['pct_counts_mt'] > 25].index

# create dataset only having cells with low percentage of mitochondrial reads
adata_live = adata[live_cells, :]

# %% [markdown]
## PCA on 15 pectras and select components with high variances

# %% [code]
if False:
    
    from sklearn.decomposition import PCA
    live_df = df.loc[live_cells]
    
    X = live_df.values
    pca = PCA()
    X_r = pca.fit(X).transform(X)


    PCA_df = pd.DataFrame(X_r, index=live_df.index, columns=['PC{}'.format(str(i + 1)) for i in range(15)])
    PCA_df.loc['exp_var'] = pca.explained_variance_ratio_
    PCA_df.to_csv(save_figures + 'PCA_15PC.tsv', sep='\t')
    
    components = pd.DataFrame(pca.components_, index=['PC{}'.format(str(i)) for i in range(1, 16)],
             columns=adata.obs['wavelengths'].iloc[0])
    components.to_csv(save_figures + 'PCA_components.tsv', sep='\t')

# %% [code]
## load the analyses results
components = pd.read_csv(save_figures + 'PCA_components.tsv', sep='\t', index_col=0)
X_r = pd.read_csv(save_figures + 'PCA_15PC.tsv', sep='\t')

# %% [code]
from sklearn.decomposition import PCA
pca = PCA()
X = live_df.values
pca = PCA()
X_r = pca.fit(X).transform(X)
exp_var = pca.explained_variance_ratio_ * 100
cum_exp_var = np.cumsum(exp_var)

fig, ax = plt.subplots(figsize=[4, 2.5])
rcParams['pdf.fonttype'] = 42
rcParams['font.size'] = 12
ax.bar(range(1, len(exp_var) + 1), exp_var, align='center',
        label='Individual\nexplained variance')
ax.step(range(1, len(exp_var) + 1), cum_exp_var, where='mid',
         label='Cumulative\nexplained variance', color='red')

ax.set_ylabel('Explained variance\npercentage [%]')
ax.set_xlabel('Principal component index')
ax.set_xticks(ticks=range(1, len(exp_var) + 1))
ax.legend(loc='best', fontsize=12)
fig.tight_layout()
fig.savefig(save_figures + 'PCA_exp_vars_live.pdf', dpi=300, bbox_inches='tight')
fig.savefig(save_figures + 'PCA_exp_vars_live.png', dpi=300, bbox_inches='tight')

# %% [code]
PCA_df = pow(components.loc[['PC1', 'PC2']], 2).T.clip(0, 0.4)
idx = PCA_df[8:].sort_values('PC2', ascending=False).index.tolist() + PCA_df[:8].sort_values('PC1').index.tolist()
wl_index = [i for i in idx]
PCA_df = PCA_df.loc[wl_index]
index = [['', ' '][list(components.columns).index(i) + 1 < 10] + str(list(components.columns).index(i) + 1) + ': ' + i 
         for i in wl_index]
PCA_df.index = index

rcParams['pdf.fonttype'] = 42
g = sns.clustermap(PCA_df.T, col_cluster=False, row_cluster=False,
                vmin=0, vmax=0.4, cbar_pos=[1, 0.2, 0.03, 0.5],
                cbar_kws={'label':'Coefficient of Determination'}, cmap='rocket_r',
                figsize=[5, 3])
# g.fig.text(0.1, 0.82, 'Coefficient of Determination')
g.savefig(save_figures + 'square_R.pdf', dpi=150, bbox_inches='tight')

# %% [code]
PCA_df = pd.read_csv(save_figures + 'PCA_15PC.tsv', sep='\t', index_col=0)
data = PCA_df[:-1][['PC1', 'PC2']]/10e3

# %% [code]
## kde plot with live and dead cells
rcParams['pdf.fonttype'] = 42
rcParams['font.sans-serif'] = "Arial"

g = sns.JointGrid(data=data, x='PC1', y='PC2')

g.plot_joint(sns.scatterplot, s=20, facecolor='navy', edgecolor='white', alpha=0.6)

g.plot_joint(sns.kdeplot, zorder=-1, color='gray', ls='--', lw=1)
g.plot_marginals(sns.kdeplot, cmap='tab10', fill=True, bw_method=0.3, color='gray')

g.ax_joint.set_aspect('equal', adjustable='box')
g.ax_joint.set(xlabel='PC1 [×$10^3$]', ylabel='PC2 [×$10^3$]',
               xlim=[-1.8, 1.6], ylim=[-1.5, 1.5])
g.ax_joint.set_xticks([-1.5, -1, -0.5, 0, 0.5, 1, 1.5])
g.ax_joint.set_yticks([-1.5, -1, -0.5, 0, 0.5, 1, 1.5])

## add colors to different groups
# g.ax_joint.scatter(data.loc[live_cells]['PC1'], data.loc[live_cells]['PC2'], s=20, 
#                    facecolor='green', edgecolor='w', alpha=0.6, 
#                    label='Low')

# g.ax_joint.scatter(data.loc[dead_cells]['PC1'], data.loc[dead_cells]['PC2'], s=20, 
#                    facecolor='deeppink', edgecolor='w', alpha=0.6, 
#                    label='High')

# g.ax_joint.legend(bbox_to_anchor=[1.2, 1], title='Percentage\nof MT- genes')

figure = plt.gcf()
figure.set_size_inches(3, 3)

figure.savefig(save_figures + 'kde_pct_MT.png', dpi=300, bbox_inches='tight')
figure.savefig(save_figures + 'kde_pct_MT.pdf', dpi=300, bbox_inches='tight')

## I tried to separate these cells into two parts: upper cells and lower cells
# lower_cells = data[data['PC2'] + data['PC1'] * 4/7 < 1/7].index.tolist() # 44.54 % dead cells
# upper_cells = data[data['PC2'] + data['PC1'] * 4/7 > 1/7].index.tolist() # 96.36 % live cells

# %% [code]
import gseapy as gp
from gseapy.plot import barplot

def gsea_analysis(genes, path, fn, title):
    res = gp.enrichr(gene_list=genes,
                     gene_sets=['GO_Biological_Process_2021'],
                     description='pathway',
                     cutoff = 0.05)
    if fn is not False:
        res.res2d.to_csv(os.path.join(path, fn + '.tsv'), sep='\t')

    barplot(res.res2d, column='P-value', title=title, ofname=os.path.join(path, fn + '.svg')) 

# %% [code]
