# Supplementary material for: Integration of hyperspectral imaging and transcriptomics from individual cells with SpectralSeq
Source: Genome Res. 2025 Aug;35(8):1809–20. doi: 10.1101/gr.280014.124 (PMC12315715; doi:10.1101/gr.280014.124)
Supplement: Supplement 4 [file Supplemental_code.zip › Supplemental_code/figures/figure4/feature_spectra.ipynb]

# %% [code]
'''
author Yike Xie
data: 6/10/2023
content: correlate image features and transcriptome
'''

# %% [code]
import os
import sys
import numpy as np
import pandas as pd

import matplotlib.pyplot as plt
from matplotlib import rcParams
import seaborn as sns

import scanpy as sc
import pickle

# %% [code]
def sig_dataset(feas_fn, data_fn):
    print('load features')
    with open(feas_fn, 'rb') as f:
        features = pd.read_pickle(f)
    
    print('load dataset')
    adata = sc.read_h5ad(data_fn)
    sc.pp.normalize_total(adata, target_sum=1e6)

    print('filter genes')
    sc.pp.filter_genes(adata, min_cells=10)

    print('Add features to adata')
    for col in features.columns:
        adata.obs[col] = features.loc[adata.obs_names][col]

    return adata

def get_correlation(adata_s, feas):
    #corr = dsim.correlation.correlate_features_phenotypes(feas, fillna=0)##
    exp = adata_s.X.T
    phe = adata_s.obs[feas].fillna(0)

    x = exp #(39466, 10)
    y = phe.values.T #(2, 10)

    from scipy.stats import rankdata

    xw = np.zeros_like(x, float).toarray()
    for ii, xi in enumerate(x):
        xw[ii] = rankdata(xi, method='average')
    yw = np.zeros_like(y, float)
    for ii, yi in enumerate(y):
        yw[ii] = rankdata(yi, method='average')

    xw = ((xw.T - xw.mean(axis=1)) / xw.std(axis=1)).T
    yw = ((yw.T - yw.mean(axis=1)) / yw.std(axis=1)).T
    n = xw.shape[1]
    r = np.dot(xw, yw.T) / n

    corr = pd.DataFrame(
                    data=r,
                    index=adata_s.var_names,
                    columns=phe.columns,
                    dtype=float)

    return corr

# %% [code]
feas_fn = '/home/yike/phd/cancer_cells_img_seq/figures/combine_features.pkl'
data_fn = '/home/yike/phd/cancer_cells_img_seq/data/combine_gene.h5ad'
adata = sig_dataset(feas_fn, data_fn)

save_figures = '/home/yike/phd/cancer_cells_img_seq/figures/correlate_features/gene/'

# %% [code]
# add the average fluorescent intensity of each channel to the dataset
df = pd.DataFrame(index=adata.obs_names, columns=adata.obs['wavelengths'].iloc[0])
for i in df.index:
    df.loc[i] = adata.obs['spectra'].loc[i] / adata.obs['area'].loc[i]
    
for col in df.columns:
    adata.obs['{}_{}'.format(col[0], col[1])] = df.loc[adata.obs_names][col]
    
# add the ratio of channel 4 [3] to channel 2 [1] after background subtraction to dataset    
adata.obs['C4_C2'] = df[df.columns[3]] / df[df.columns[1]]

# %% [markdown]
## focus following analyses on cells with low percentage of mitochondrial reads

# %% [code]
## divide live and dead cells according to the fraction of mitochondrial reads
live_cells = adata.obs[adata.obs['pct_counts_mt'] < 25].index
dead_cells = adata.obs[adata.obs['pct_counts_mt'] > 25].index

# create dataset only having cells with low percentage of mitochondrial reads
adata_live = adata[live_cells, :]

# %% [markdown]
#### average intensity of each channel

# %% [code]
# correlations between spectras and gene expressions at single cell resolution
feas = ['{}_{}'.format(col[0], col[1]) for col in df.columns]
corr = get_correlation(adata_live, feas)
corr = corr.fillna(0)
corr['Frac'] = 100 * (adata_live[:, corr.index].X > 0).sum(axis=0) / adata_live.obs.shape[0]
corr['Number'] = (adata_live[:, corr.index].X > 0).sum(axis=0)

corr.to_csv(save_figures + 'spectra_gene_correlation_live_cells.tsv', sep='\t')

# %% [markdown]
#### ratio between channel 4 and channel 2

# %% [code]
feas = ['C4_C2']
corr = get_correlation(adata_live, feas)
corr = corr.fillna(0)
corr['Frac'] = 100 * (adata_live[:, corr.index].X > 0).sum(axis=0) / adata_live.obs.shape[0]
corr['Number'] = (adata_live[:, corr.index].X > 0).sum(axis=0)

corr.to_csv(save_figures + 'correlation_ratio_4_2_live_cells.tsv', sep='\t')

# %% [code]


# %% [code]
