# Supplementary material for: Integration of hyperspectral imaging and transcriptomics from individual cells with SpectralSeq
Source: Genome Res. 2025 Aug;35(8):1809–20. doi: 10.1101/gr.280014.124 (PMC12315715; doi:10.1101/gr.280014.124)
Supplement: Supplement 4 [file Supplemental_code.zip › Supplemental_code/image_analysis/Step3_Analyze_ilastik_results&crop_single_cell_npzs.ipynb]

# %% [code]
import numpy as np
import pandas as pd
import matplotlib.pyplot as plt
import os
import cv2

# %% [code]
def cell_labels(seg_fn):
    # label roughly segmented cells by ilastik according to their size
    print('import segmentated figure')
    seg = cv2.imread(seg_fn, 2)

    print('get labels of each cell')
    from scipy import ndimage as ndi
    seg = ndi.binary_fill_holes(seg - 1)

    labeled, _ = ndi.label(seg)
    return seg, labeled

def save_data(img, wls, cell, seg, labeled, n_ls, save_path):
    img_data = {}

    raw = seg.copy()
    px = [np.bincount(labeled.ravel()).argsort()[::-1][int(i)] for i in n_ls]
    raw[ ~ np.isin(labeled, px)] = 2
    cell_seg = raw == 1
    img_data['segmentation'] = cell_seg
    
    img = img.astype(np.uint16)
    for i, wl in enumerate(wls):
        img_data['wls_{}_{}'.format(str(wl[0]), str(wl[1]))] = img[i].T

    np.savez_compressed(save_path + cell + '.npz', **img_data)

# %% [code]
ilastik_fdn = '/home/yike/phd/cancer_cells_img_seq/figures/batch_202306/fake_RGB_images/picked_figures/'
cell_anno_fdn = '/home/yike/phd/cancer_cells_img_seq/figures/batch_202306/fake_RGB_images/cell_annotation/picked/'

for fn in [i for i in os.listdir(ilastik_fdn) if '.tiff' in i]:
    seg, labeled = cell_labels(os.path.join(ilastik_fdn, fn))
    name = fn.replace('_Simple Segmentation.tiff', '')
    # plot the first few sgemented cells
    
    # get the pixel intensity of lablled area according to area
    # i.e., the first area is background,the second area is the largest cell
    pxs = np.bincount(labeled.ravel()).argsort()[::-1]
    
    fig, axs = plt.subplots(3, 3, figsize=[9, 9], sharex=True, sharey=True)
    axs = axs.ravel()

    for i, px in enumerate(pxs[:9]): # background & first 8 cells
        axs[i].imshow(labeled == px)
        axs[i].set_title(i)
        axs[i].axis('off')

    fig.text(0.5, 0.92, name, va='center', ha='center')

    fig.savefig(os.path.join(cell_anno_fdn, name + '.png'), dpi=150) 

# %% [code]
ilastik_fdn = '/home/yike/phd/cancer_cells_img_seq/figures/batch_202306/fake_RGB_images/picked_figures/'
cell_anno_fdn = '/home/yike/phd/cancer_cells_img_seq/figures/batch_202306/fake_RGB_images/cell_annotation/picked/'

for fn in ['20230620Dish4_G13_Simple Segmentation.tiff',
           '20230621Dish2_K12_Simple Segmentation.tiff',
           '20230622Dish2_J2_Simple Segmentation.tiff',
           '20230622Dish3_M9_Simple Segmentation.tiff',
           '20230622Dish3_N10_Simple Segmentation.tiff']: 
    # '20230622Dish3_N10_Simple Segmentation.tiff': 16 panels
    seg, labeled = cell_labels(os.path.join(ilastik_fdn, fn))
    name = fn.replace('_Simple Segmentation.tiff', '')
    # plot the first few sgemented cells
    
    # get the pixel intensity of lablled area according to area
    # i.e., the first area is background,the second area is the largest cell
    pxs = np.bincount(labeled.ravel()).argsort()[::-1]
    
    fig, axs = plt.subplots(4, 3, figsize=[9, 12], sharex=True, sharey=True)
    axs = axs.ravel()

    for i, px in enumerate(pxs[:16]): # background & first 8 cells
        axs[i].imshow(labeled == px)
        axs[i].set_title(i)
        axs[i].axis('off')

    fig.text(0.5, 0.92, name, va='center', ha='center')

    fig.savefig(os.path.join(cell_anno_fdn, name + '.png'), dpi=150)

# %% [markdown]
### create a cell annotation table

# %% [code]
import string
listAlphabet = list(string.ascii_uppercase)

idx = []
for i in range(3, 13):
    for j in range(2,14):
        a = listAlphabet[j]
        idx.append(a + str(i))
        
df = pd.DataFrame(index=idx)
df['Batch'] = ['20230620'] * 36 +  ['20230621'] * 36 + ['20230622'] * 48

df.to_csv('/home/yike/phd/cancer_cells_img_seq/figures/batch_202306/fake_RGB_images/cell_annotation/cell_annotation.tsv', 
          sep='\t')

# %% [markdown]
### crop single cell npzs

# %% [code]
df = pd.read_csv('/home/yike/phd/cancer_cells_img_seq/figures/batch_202306/fake_RGB_images/cell_annotation/cell_annotation.tsv', 
          sep='\t', index_col=0)

figure_npz_fdn = '/home/yike/phd/cancer_cells_img_seq/data/202306_imaging/'
ilastik_seg = '/home/yike/phd/cancer_cells_img_seq/figures/batch_202306/fake_RGB_images/picked_figures/'
cropped_fdn = '/home/yike/phd/cancer_cells_img_seq/figures/batch_202306/cropped_cell_npz/'
sig_cell_images = '/home/yike/phd/cancer_cells_img_seq/figures/batch_202306/single_cell_images'

# %% [code]
sig_df = df[df['Cell_number'] == 1]
sig_df['Mask'] = sig_df['Batch'].astype(str) + sig_df['Grid']
ncells = len(df[df['Cell_number'] == 1].index)

i = 0
for grid in sig_df['Mask'].unique():
    print('loading...')
    raw = np.load(figure_npz_fdn + grid[:8] + '_imaging/' + grid[8:] + '.npz')
    _, labeled = cell_labels(os.path.join(ilastik_seg, grid + '_Simple Segmentation.tiff'))
    pxs = np.bincount(labeled.ravel()).argsort()[::-1]
    
    for cell, row in sig_df[sig_df['Mask'] == grid].iterrows():
        antt = int(row['Cell_annotation'])
        print(f'{cell}: {i+1}/{ncells}')

        if cell in ['F3', 'F7']:
            margin_px = 250
        elif cell in ['M3', 'F8']:
            margin_px = 150
        elif cell in ['G9', 'H7', 'K5', 'J4', 'J5', 'J9']:
            margin_px = 100
        else:
            margin_px = 80
        
        print('find ROI...')
        seg = (labeled == pxs[antt])
        
        i0s = seg.any(axis=1).nonzero()[0]
        i1s = seg.any(axis=0).nonzero()[0]
        i00, i01 = i0s[0], i0s[-1] + 1
        i10, i11 = i1s[0], i1s[-1] + 1

        print('add margins...')
        i00 = max(0, i00 - margin_px)
        i10 = max(0, i10 - margin_px)
        i01 = min(seg.shape[0], i01 + margin_px)
        i11 = min(seg.shape[1], i11 + margin_px)

        print('crop...')
        img_dict = {}
        for key, val in raw.items():
            img_dict[key] = val[i00: i01, i10: i11]
        
        img_dict['segmentation'] = seg[i00: i01, i10: i11]

        print('save to file...')
        np.savez_compressed(os.path.join(cropped_fdn, cell + '.npz'), **img_dict)

        print('done')

# %% [code]
sig_cell_images = '/home/yike/phd/cancer_cells_img_seq/figures/batch_202306/single_cell_images'

# for fn in [i for i in os.listdir(cropped_fdn) if '.npz' in i]:
for fn in ['L6.npz']:
    img_dict = np.load(os.path.join(cropped_fdn, fn))
    cell = fn.split('.')[0]
    
    fig, axs = plt.subplots(3, 6, figsize=[12, 6], sharex=True, sharey=True)
    axs = axs.ravel()

    for i, key in enumerate(img_dict.files):
        axs[i].imshow(img_dict[key])
        axs[i].axis('off')
        axs[i].set_title((key, key[4:])['wls' in key])
    
    fig.text(0.5, 0.95, cell, va='center', ha='center')
    
    fig.savefig(os.path.join(sig_cell_images, cell + '.png'), dpi=100, bbox_inches='tight')

# %% [code]
sig_seg_images = '/home/yike/phd/cancer_cells_img_seq/figures/batch_202306/sigle_cell_segmented_images'

for fn in [i for i in os.listdir(cropped_fdn) if '.npz' in i]:

    img_dict = np.load(os.path.join(cropped_fdn, fn))
    cell = fn.split('.')[0]
    
    fig, axs = plt.subplots(4, 4, figsize=[8, 8], sharex=True, sharey=True)
    axs = axs.ravel()

    for i, key in enumerate(img_dict.files[:16]):
        if i < 15:
            axs[i].imshow(img_dict[key] * img_dict['new_segmentation'])
        else:
            reshape = img_dict['new_segmentation'].reshape(img_dict[key].shape[0], img_dict[key].shape[1], 1)
            axs[i].imshow(img_dict[key] * reshape)
            
        axs[i].axis('off')    
        axs[i].set_title((key, key[4:])['wls' in key])
    
    fig.text(0.5, 0.95, cell, va='center', ha='center')
    
    fig.savefig(os.path.join(sig_seg_images , cell + '.png'), dpi=100, bbox_inches='tight')

# %% [code]
# 94 single cells in batch 1 

sig_cell_images = '/home/yike/phd/cancer_cells_img_seq/figures/batch_202306/single_cell_images/good/'
sig_seg_images = '/home/yike/phd/cancer_cells_img_seq/figures/batch_202306/sigle_cell_segmented_images/good/'
cropped_fdn = '/home/yike/phd/cancer_cells_img_seq/figures/batch_202306/cropped_cell_npz/good/'

for fn in [i for i in os.listdir(cropped_fdn) if ('.npz' in i)]:

    img_dict = np.load(os.path.join(cropped_fdn, fn))
    cell = fn.split('.')[0]
#     new_keys = img_dict.files[1:16] + img_dict.files[-1:] + img_dict.files[:1] + img_dict.files[-2:-1]
    new_keys = img_dict.files
    
    ######## single cells
    fig, axs = plt.subplots(3, 6, figsize=[12, 6], sharex=True, sharey=True)
    axs = axs.ravel()

    for i, key in enumerate(new_keys):
        axs[i].imshow(img_dict[key])
        axs[i].axis('off')
        axs[i].set_title((key, key[4:])[
            'wls' in key])
    
    fig.text(0.5, 0.95, cell, va='center', ha='center')
    fig.savefig(os.path.join(sig_cell_images, cell + '.png'), dpi=100, bbox_inches='tight')
    plt.close()
    
    ######## segmented cells
    fig, axs = plt.subplots(4, 4, figsize=[8, 8], sharex=True, sharey=True)
    axs = axs.ravel()

    for i, key in enumerate(new_keys[:16]):
        if i < 15:
            axs[i].imshow(img_dict[key] * img_dict['new_segmentation'])
        else:
            reshape = img_dict['new_segmentation'].reshape(img_dict[key].shape[0], img_dict[key].shape[1], 1)
            axs[i].imshow(img_dict[key] * reshape)
            
        axs[i].axis('off')    
        axs[i].set_title((key, key[4:])['wls' in key])
    
    fig.text(0.5, 0.95, cell, va='center', ha='center')
    fig.savefig(os.path.join(sig_seg_images, cell + '.png'), dpi=100, bbox_inches='tight')
    plt.close()

# %% [code]
