# Supplementary material for: Integration of hyperspectral imaging and transcriptomics from individual cells with SpectralSeq
Source: Genome Res. 2025 Aug;35(8):1809–20. doi: 10.1101/gr.280014.124 (PMC12315715; doi:10.1101/gr.280014.124)
Supplement: Supplement 4 [file Supplemental_code.zip › Supplemental_code/NextSeq_pipeline/make_h5ad_QC.ipynb]

# %% [code]
import numpy as np
import pandas as pd
import anndata
import scanpy as sc
from pyensembl import EnsemblRelease

# %% [markdown]
# Batch 202202

# %% [code]
if False:    
#     counts_raw = pd.read_csv('/home/yike/phd/cancer_cells_img_seq/data/20220201_NextSeq/counts.tsv', sep='\t', index_col=0)
#     print('Load biomart conversion table')
#     ensembl = EnsemblRelease(77)

#     idx = np.intersect1d(ensembl.gene_ids(), counts_raw.index)
#     counts_raw = counts_raw.loc[list(counts_raw.index[:4]) + list(idx)]

#     counts_raw['gene_name'] = ''
#     for fea in counts_raw.index[:4]:
#         counts_raw.loc[fea, 'gene_name'] = fea
#     for eid in idx:
#         counts_raw.loc[eid, 'gene_name'] = ensembl.gene_name_of_gene_id(eid)

#     print('Prepare new counts')
#     counts = counts_raw.set_index('gene_name').T

#     print('Complement feature sheet')
#     var = pd.DataFrame([], index=counts.columns)

#     print('prepare meta sheet')
#     obs = pd.read_csv('/home/yike/phd/cancer_cells_img_seq/data/20220201_NextSeq/read_files.tsv', sep='\t', index_col='Sample').loc[counts.index]
#     obs['R1'] = [i[-1] for i in obs['R1'].str.split('/')]
#     obs['R2'] = [i[-1] for i in obs['R2'].str.split('/')]

#     print('Store to file')
#     fn_counts = '/home/yike/phd/cancer_cells_img_seq/data/20220201_NextSeq/raw_with_gene_names.tsv'
#     counts.to_csv(fn_counts, sep='\t', index=True)
#     fn_varmeta = '/home/yike/phd/cancer_cells_img_seq/data/20220201_NextSeq/raw_with_gene_names_var.tsv'
#     var.to_csv(fn_varmeta, sep='\t', index=True)
#     obsmeta = '/home/yike/phd/cancer_cells_img_seq/data/20220201_NextSeq/raw_with_gene_names_obs.tsv'
#     obs.to_csv(obsmeta, sep='\t', index=True)

    print('create the dataset')
    fn_counts = '/home/yike/phd/cancer_cells_img_seq/data/20220201_NextSeq/raw_with_gene_names.tsv'
    counts = pd.read_csv(fn_counts, sep='\t', index_col=0)
    fn_varmeta = '/home/yike/phd/cancer_cells_img_seq/data/20220201_NextSeq/raw_with_gene_names_var.tsv'
    var = pd.read_csv(fn_varmeta, sep='\t', index_col=0)
    obsmeta = '/home/yike/phd/cancer_cells_img_seq/data/20220201_NextSeq/raw_with_gene_names_obs.tsv'
    obs = pd.read_csv(obsmeta, sep='\t', index_col=0)
    
    
    X = counts.values
    print('Make anndata')
    adata = anndata.AnnData(
        X=X,
        var=var,
        obs=obs,
    )

    print('Write to file')
    fn_counts = '/home/yike/phd/cancer_cells_img_seq/data/20220201_NextSeq/gene_count.h5ad'
    adata.write(fn_counts)
    
    print('filter and save')
    adata.var_names_make_unique()
    adata = adata[adata.obs_names[:-4], adata.var_names[4:]]
    adata = adata[(adata.obs['#feature'] != 'FALSE')]
    adata.write('/home/yike/phd/cancer_cells_img_seq/data/20220201_NextSeq/gene_filter.h5ad')

# %% [code]
adata = sc.read_h5ad('/home/yike/phd/cancer_cells_img_seq/data/20220201_NextSeq/gene_filter.h5ad')
adata.var_names_make_unique()

# adata = adata[:, adata.var_names[4:]]

# %% [code]
sc.pl.highest_expr_genes(adata, n_top=20)

# %% [code]
sc.pp.filter_cells(adata, min_genes=200)
sc.pp.filter_genes(adata, min_cells=3)
adata.var['mt'] = adata.var_names.str.startswith('MT-')  # annotate the group of mitochondrial genes as 'mt'
sc.pp.calculate_qc_metrics(adata, qc_vars=['mt'], percent_top=None, log1p=False, inplace=True)
sc.pl.violin(adata, ['n_genes_by_counts', 'total_counts', 'pct_counts_mt'],
             jitter=0.4, multi_panel=True)

# %% [code]
sc.pl.scatter(adata, x='total_counts', y='pct_counts_mt', size=200)
sc.pl.scatter(adata, x='total_counts', y='n_genes_by_counts', size=200)

# %% [code]
sc.pp.normalize_total(adata, target_sum=1e6)
sc.pp.log1p(adata, base=2)

# %% [code]
sc.pp.highly_variable_genes(adata, min_mean=0.0125, max_mean=8, min_disp=0.5)

# %% [code]
sc.pl.highly_variable_genes(adata)

# %% [markdown]
# Batch 202307

# %% [code]
if True:    
    counts_raw = pd.read_csv('/home/yike/phd/cancer_cells_img_seq/data/202306_NextSeq/counts.tsv', 
                             sep='\t', index_col=0)
    print('Load biomart conversion table')
    ensembl = EnsemblRelease(77)

    idx = np.intersect1d(ensembl.gene_ids(), counts_raw.index)
    counts_raw = counts_raw.loc[list(counts_raw.index[:4]) + list(idx)]

    counts_raw['gene_name'] = ''
    for fea in counts_raw.index[:4]:
        counts_raw.loc[fea, 'gene_name'] = fea
    for eid in idx:
        counts_raw.loc[eid, 'gene_name'] = ensembl.gene_name_of_gene_id(eid)

    print('Prepare new counts')
    counts = counts_raw.set_index('gene_name').T

    print('Complement feature sheet')
    var = pd.DataFrame([], index=counts.columns)

    print('prepare meta sheet')
    obs = pd.read_csv('/home/yike/phd/cancer_cells_img_seq/data/202306_NextSeq/read_files.tsv', 
                      sep='\t', index_col='Sample').loc[counts.index]
    obs['R1'] = [i[-1] for i in obs['R1'].str.split('/')]
    obs['R2'] = [i[-1] for i in obs['R2'].str.split('/')]

    print('Store to file')
    fn_counts = '/home/yike/phd/cancer_cells_img_seq/data/202306_NextSeq/raw_with_gene_names.tsv'
    counts.to_csv(fn_counts, sep='\t', index=True)
    fn_varmeta = '/home/yike/phd/cancer_cells_img_seq/data/202306_NextSeq/raw_with_gene_names_var.tsv'
    var.to_csv(fn_varmeta, sep='\t', index=True)
    obsmeta = '/home/yike/phd/cancer_cells_img_seq/data/202306_NextSeq/raw_with_gene_names_obs.tsv'
    obs.to_csv(obsmeta, sep='\t', index=True)

# %% [code]
print('create the dataset')
fn_counts = '/home/yike/phd/cancer_cells_img_seq/data/202306_NextSeq/raw_with_gene_names.tsv'
counts = pd.read_csv(fn_counts, sep='\t', index_col=0)
fn_varmeta = '/home/yike/phd/cancer_cells_img_seq/data/202306_NextSeq/raw_with_gene_names_var.tsv'
var = pd.read_csv(fn_varmeta, sep='\t', index_col=0)
obsmeta = '/home/yike/phd/cancer_cells_img_seq/data/202306_NextSeq/raw_with_gene_names_obs.tsv'
obs = pd.read_csv(obsmeta, sep='\t', index_col=0)


X = counts.values
print('Make anndata')
adata = anndata.AnnData(
    X=X,
    var=var,
    obs=obs,
)

print('Write to file')
fn_counts = '/home/yike/phd/cancer_cells_img_seq/data/202306_NextSeq/gene_count.h5ad'
adata.write(fn_counts)

print('filter and save')
adata.var_names_make_unique()
adata = adata[:, adata.var_names[4:]]

adata = adata[(adata.obs['Cell_annotation'] != 'None')]
adata.write('/home/yike/phd/cancer_cells_img_seq/data/202306_NextSeq/202307_gene.h5ad')

# %% [code]
adata = sc.read_h5ad('/home/yike/phd/cancer_cells_img_seq/data/202306_NextSeq/202307_gene.h5ad')
adata.var_names_make_unique()

# adata = adata[:, adata.var_names[4:]]

# %% [code]
sc.pl.highest_expr_genes(adata, n_top=20)

# %% [code]
sc.pp.filter_cells(adata, min_genes=200)
sc.pp.filter_genes(adata, min_cells=3)
adata.var['mt'] = adata.var_names.str.startswith('MT-')  # annotate the group of mitochondrial genes as 'mt'
sc.pp.calculate_qc_metrics(adata, qc_vars=['mt'], percent_top=None, log1p=False, inplace=True)
sc.pl.violin(adata, ['n_genes_by_counts', 'total_counts', 'pct_counts_mt'],
             jitter=0.4, multi_panel=True)

# %% [code]
sc.pl.scatter(adata, x='total_counts', y='pct_counts_mt', size=200)
sc.pl.scatter(adata, x='total_counts', y='n_genes_by_counts', size=200)

# %% [code]
sc.pp.normalize_total(adata, target_sum=1e6)
sc.pp.log1p(adata, base=2)

# %% [code]
sc.pp.highly_variable_genes(adata, min_mean=0.0125, max_mean=8, min_disp=0.5)

# %% [code]
sc.pl.highly_variable_genes(adata)

# %% [code]
# edit exon dataset
exon = sc.read_h5ad('/home/yike/phd/cancer_cells_img_seq/data/202306_NextSeq/exon_count.h5ad')

exon.obs_names = exon.obs_names.str[:-4]
exon_filter = exon[adata.obs_names, exon.var_names[:-5]]
exon_filter.obs = adata.obs[['R1', 'R2', 'Batch', 'Grid', 'Cell_number', 'Cell_annotation']]

exon_filter = exon_filter[:, exon_filter.var_names[:-5]]
exon_filter.write('/home/yike/phd/cancer_cells_img_seq/data/202306_NextSeq/202307_exon.h5ad')

# %% [markdown]
# combine batches

# %% [code]
### combine gene data

# load batch 202202
batch1 = sc.read_h5ad('/home/yike/phd/cancer_cells_img_seq/data/20220201_NextSeq/gene_filter.h5ad')

batch1 = batch1[batch1.obs['doublets'] != 'Yes']
batch1.obs = batch1.obs[['R1', 'R2', 'batch', 'grid', '#cells', '#feature']]
batch1.obs.columns = ['R1', 'R2', 'Batch', 'Grid', 'Cell_number', 'Cell_annotation']
batch1.obs_names = [i + '_' + j for (i, j) in zip(batch1.obs['Batch'].tolist(), batch1.obs_names.tolist())]

# load batch 202307
batch2 = sc.read_h5ad('/home/yike/phd/cancer_cells_img_seq/data/202306_NextSeq/202307_gene.h5ad')

batch2.obs['Batch'] = '3-1'
batch2.obs_names = [i + '_' + j for (i, j) in zip(batch2.obs['Batch'].tolist(), batch2.obs_names.tolist())]

# combine
batch_combine = batch1.concatenate(batch2)
batch_combine.obs = batch_combine.obs.drop('batch', axis=1)
batch_combine.obs_names = batch_combine.obs_names.str[:-2]

batch_combine = batch_combine[~batch_combine.obs_names.isin(['2-1_O7_S65']), :] # 2 cells

batch_combine.write('/home/yike/phd/cancer_cells_img_seq/data/combine_gene.h5ad')

# %% [code]
### combine exon data

# load batch 202202
batch1 = sc.read_h5ad('/home/yike/phd/cancer_cells_img_seq/data/20220201_NextSeq/exon_filter.h5ad')

batch1 = batch1[batch1.obs['doublets'] != 'Yes']
batch1.obs = batch1.obs[['R1', 'R2', 'batch', 'grid', '#cells', '#feature']]
batch1.obs.columns = ['R1', 'R2', 'Batch', 'Grid', 'Cell_number', 'Cell_annotation']
batch1.obs_names = [i + '_' + j for (i, j) in zip(batch1.obs['Batch'].tolist(), batch1.obs_names.tolist())]

# load batch 202307
batch2 = sc.read_h5ad('/home/yike/phd/cancer_cells_img_seq/data/202306_NextSeq/202307_exon.h5ad')

batch2.obs['Batch'] = '3-1'
batch2.obs_names = [i + '_' + j for (i, j) in zip(batch2.obs['Batch'].tolist(), batch2.obs_names.tolist())]

# combine
batch_combine = batch1.concatenate(batch2)
batch_combine.obs = batch_combine.obs.drop('batch', axis=1)
batch_combine.obs_names = batch_combine.obs_names.str[:-2]

batch_combine = batch_combine[~batch_combine.obs_names.isin(['2-1_O7_S65']), :] # 2 cells

batch_combine.write('/home/yike/phd/cancer_cells_img_seq/data/combine_exon.h5ad')

# %% [code]
